# Supplementary material for: Autotrophic biofilms sustained by deeply sourced groundwater host diverse bacteria implicated in sulfur and hydrogen metabolism
Source: Microbiome. 2024 Jan 26;12:15. doi: 10.1186/s40168-023-01704-w (PMC10811913; doi:10.1186/s40168-023-01704-w)
Supplement: Supplementary file 11 — Additional file 10: Table S3. Nonredundant genomic bins classified as near complete. [file 40168_2023_1704_MOESM10_ESM.xlsx]

## Sheet: S3- CheckM
Bin Id	Marker lineage	# genomes	# markers	# marker sets	0	1	2	3	4	5+	Completeness	Contamination	Strain heterogeneity
AR_2015_1-065_Spirochaetales_50_10_curated	k__Bacteria (UID2495)	2993	141	87	0	141	0	0	0	0	100	0	0
Alum_Rock_2019_MS4_Flavobacteriia_36_19	k__Bacteria (UID2569)	434	277	185	0	277	0	0	0	0	100	0	0
Alum_Rock_2019_MS4_Burkholderiales_69_36	o__Burkholderiales (UID4000)	193	427	214	1	426	0	0	0	0	99.84	0	0
ALUMROCK_MS11_Sulfurovum_44_24_curated	k__Bacteria (UID3060)	138	335	244	1	328	6	0	0	0	99.59	2.25	0
ALUMROCK_MS11_Sulfurovum_45_115_curated	k__Bacteria (UID3060)	138	335	244	1	330	4	0	0	0	99.59	1.23	0
ALUMROCK_MS4_Sulfurovum_44_128_curated	k__Bacteria (UID3060)	138	335	244	1	333	1	0	0	0	99.59	0.41	0
ALUMROCK_MS4_Sulfurovum_45_107_curated	k__Bacteria (UID3060)	138	335	244	1	330	4	0	0	0	99.59	1.23	0
ALUMROCK_MS11_Gammaproteobacteria_58_89_curated	c__Gammaproteobacteria (UID4201)	1164	275	174	4	261	10	0	0	0	99.43	5.36	20
ALUMROCK_MS4_Chloroflexi_56_44_curated	k__Bacteria (UID1452)	924	163	110	1	159	3	0	0	0	99.09	2.73	0
ALUMROCK_MS4_Chloroflexi_58_101_curated	k__Bacteria (UID1452)	924	163	110	1	157	5	0	0	0	99.09	4.55	40
ALUMROCK_MS4_Bacteroidetes_36_85_curated	k__Bacteria (UID2569)	434	278	186	2	275	1	0	0	0	98.92	0.54	0
Alum_Rock_2019_MS4_Bacteroidetes_44_17	k__Bacteria (UID2569)	434	278	186	3	273	2	0	0	0	98.92	0.54	0
Alum_Rock_2019_MS4_TA06_58_18	k__Bacteria (UID2495)	2993	147	91	1	145	1	0	0	0	98.9	1.1	0
ALUMROCK_MS4_Sulfurovum_39_62_curated	k__Bacteria (UID3060)	138	335	244	3	327	5	0	0	0	98.77	2.05	0
ALUMROCK_MS11_Bacteroidetes_49_30_curated	p__Bacteroidetes (UID2605)	350	316	210	4	300	11	1	0	0	98.41	5.48	0
ALUMROCK_MS4_Desulfocapsa_52_19_curated	c__Deltaproteobacteria (UID3217)	62	280	168	7	269	4	0	0	0	98.41	2.38	50
ALUMROCK_MS4_Bacteroidetes_31_78_curated	k__Bacteria (UID2569)	434	278	186	3	263	12	0	0	0	98.39	5.38	16.67
AR_2015_1-01_Sulfurovum-related_36_1476_curated	k__Bacteria (UID3060)	138	335	244	4	330	1	0	0	0	98.36	0.41	0
AR_2015_1-065_Sulfurovum-related_36_670_curated	k__Bacteria (UID3060)	138	335	244	4	329	1	1	0	0	98.36	0.82	75
AR_2015_2-01_Sulfurovum-related_36_1365_curated	k__Bacteria (UID3060)	138	335	244	4	328	3	0	0	0	98.36	0.82	66.67
ALUMROCK_MS4_Campylobacterales_42_36_curated	p__Proteobacteria (UID3061)	115	396	260	5	379	12	0	0	0	98.33	3.14	16.67
ALUMROCK_MS4_Ignavibacteria_34_43_curated	k__Bacteria (UID2570)	433	270	179	3	266	1	0	0	0	98.32	0.56	0
Alum_Rock_MS4_biofilm_2_Burkholderiales_69_18.contigs	o__Burkholderiales (UID4000)	193	427	214	7	420	0	0	0	0	98.21	0	0
ALUMROCK_MS4_Sulfurovum-related_34_372_curated	k__Bacteria (UID3060)	138	335	244	6	322	7	0	0	0	97.95	2.31	57.14
Alum_Rock_MS11_biofilm_2_Sulfurovum_45_145.contigs	k__Bacteria (UID3060)	138	335	244	7	321	7	0	0	0	97.34	2.66	71.43
Alum_Rock_2019_MS4_ACD39_48_28	k__Bacteria (UID2328)	3167	126	75	2	123	1	0	0	0	97.33	1.33	0
AR_2015_2-065_Ignavibacteriales_34_13_curated	k__Bacteria (UID2570)	433	270	179	5	263	2	0	0	0	97.21	1.12	50
AR_2015_2-065_Sulfurovum-related_36_872_curated	k__Bacteria (UID3060)	138	335	244	7	325	3	0	0	0	97.13	0.82	66.67
ALUMROCK_MS4_Halothiobacillus_neqpolitanus_60_18_curated	c__Gammaproteobacteria (UID4201)	1164	275	174	7	262	6	0	0	0	97.09	2.87	0
ALUMROCK_MS4_Flavobacteriales_33_17_curated	k__Bacteria (UID2566)	525	208	136	6	202	0	0	0	0	96.93	0	0
ALUMROCK_MS11_Sulfurovum_34_58_curated	k__Bacteria (UID3060)	138	335	244	10	322	3	0	0	0	96.72	1.23	0
Alum_Rock_MS4_0_2_Bacteria_49_46.contigs	k__Bacteria (UID203)	5449	104	58	2	102	0	0	0	0	96.55	0	0
AR_2015_1-065_Desulfobacterales-related_53_30_curated	c__Deltaproteobacteria (UID3217)	62	280	168	18	255	7	0	0	0	96.46	3.57	100
AR_2015_2-01_Ignavibacteriales_34_9_curated	k__Bacteria (UID2570)	433	270	179	7	257	6	0	0	0	96.37	1.91	0
ALUMROCK_MS11_Bacteroidetes_31_35_curated	k__Bacteria (UID2569)	434	278	186	8	224	43	3	0	0	96.24	22.63	7.69
ALUMROCK_MS4_Bacteriodetes_30_51_curated	k__Bacteria (UID2569)	434	278	186	9	263	6	0	0	0	96.24	3.23	0
Alum_Rock_MS4_biofilm_2_Betaproteobacteria_57_27.contigs	p__Proteobacteria (UID3880)	1495	261	164	8	253	0	0	0	0	96.22	0	0
Alum_Rock_2019_MS4_Desulfarculales_51_34	c__Deltaproteobacteria (UID3216)	83	247	155	8	238	1	0	0	0	96.11	0.32	0
ALUMROCK_MS4_Sulfurovum_36_495_curated	k__Bacteria (UID3060)	138	335	244	13	321	0	1	0	0	96.04	0.82	0
Alum_Rock_2019_MS4_Elusimicrobia_52_13	k__Bacteria (UID2495)	2993	143	89	5	137	1	0	0	0	95.97	1.12	0
ALUMROCK_MS4_Sulfuricurvum_related_43_43_curated	k__Bacteria (UID3060)	138	338	246	10	311	16	1	0	0	95.93	5.56	47.37
AR_2015_2-065_Desulfobacterales-related_54_36_curated	c__Deltaproteobacteria (UID3217)	62	280	168	19	254	7	0	0	0	95.87	3.42	100
Alum_Rock_2019_MS11_Epsilonproteobacteria_34_2080	k__Bacteria (UID3060)	138	335	244	14	318	3	0	0	0	95.84	1.23	0
Alum_Rock_MS11_biofilm_2_Sulfurovum_40_70.contigs	k__Bacteria (UID3060)	138	335	244	11	319	5	0	0	0	95.84	2.05	20
AR_2015_2-01_Sulfurospirillum-related_40_71_curated	p__Proteobacteria (UID3061)	115	395	260	15	350	30	0	0	0	95.75	8.84	90
AR_2015_1-065_Ignavibacteriales_34_12_curated	k__Bacteria (UID2570)	433	270	179	10	258	2	0	0	0	95.53	1.12	0
Alum_Rock_2019_MS4_RIF-IGX_31_36	k__Bacteria (UID2570)	433	273	183	11	260	2	0	0	0	95.52	1.09	0
AR_2015_2-065_Sulfurospirillum-related_40_35_curated	p__Proteobacteria (UID3061)	115	395	260	17	373	5	0	0	0	95.51	1.67	80
Alum_Rock_2019_MS4_Anaerolineae_56_17	k__Bacteria (UID1452)	924	163	110	5	154	4	0	0	0	95.45	3.03	0
Alum_Rock_2019_MS4_Spirochaetales_50_47	k__Bacteria (UID2495)	2993	141	87	5	136	0	0	0	0	95.33	0	0
Alum_Rock_MS11_bulk_Sulfuricurvum_kujiense_45_19.contigs	k__Bacteria (UID3060)	138	335	244	30	297	8	0	0	0	95.22	2.66	37.5
AR_2015_1-065_Sulfurospirillum_41_28_curated	p__Proteobacteria (UID3061)	115	395	260	18	376	1	0	0	0	95.13	0.38	0
ALUMROCK_MS4_Spirochaete_51_16_curated	k__Bacteria (UID2495)	2993	140	85	5	134	1	0	0	0	94.71	1.18	0
ALUMROCK_MS4_Beggiotoa_37_109_partial	c__Gammaproteobacteria (UID4267)	119	544	284	54	476	14	0	0	0	94.64	2.7	0
ALUMROCK_MS11_Gammaproteobacteria_52_82_curated	c__Gammaproteobacteria (UID4267)	119	544	284	24	504	15	1	0	0	94.34	3.02	22.22
Alum_Rock_2019_MS4_Sulfurospirillum_41_36	p__Proteobacteria (UID3061)	115	395	260	22	371	2	0	0	0	94.1	0.58	50
Alum_Rock_2019_MS4_Lentisphaerae_GWF2-related_49_32	k__Bacteria (UID2982)	88	230	148	15	213	1	1	0	0	93.89	2.03	0
AR_2015_1-01_Sulfurospirillum-related_41_44_curated	p__Proteobacteria (UID3061)	115	395	260	21	355	19	0	0	0	93.78	5.34	84.21
Alum_Rock_MS11_biofilm_2_Anaerolineales_56_17.contigs	k__Bacteria (UID1452)	924	163	110	7	132	23	1	0	0	93.64	19.37	11.54
AR_2015_1-01_Ignavibacteriae_34_9_curated	k__Bacteria (UID2570)	433	270	179	16	250	4	0	0	0	93.56	1.19	50
ALUMROCK_MS4_Bacteroidetes_29_17_curated	k__Bacteria (UID2569)	434	278	186	13	258	7	0	0	0	93.55	3.05	0
ALUMROCK_MS4_Thiothrix_nivea-related_50_537_curated	c__Gammaproteobacteria (UID4274)	112	580	290	45	420	109	5	1	0	93.26	20.48	90.77
ALUMROCK_MS4_Desulfocapsa_53_168_curated	c__Deltaproteobacteria (UID3217)	62	280	168	20	251	8	1	0	0	92.96	5.21	54.55
ALUMROCK_MS4_Beggiotoa_37_524_curated	c__Gammaproteobacteria (UID4267)	119	544	284	33	495	15	0	1	0	92.93	4.65	66.67
ALUMROCK_MS11_Beggiatoa-related_37_1401_curated	c__Gammaproteobacteria (UID4267)	119	544	284	31	503	10	0	0	0	92.82	2.77	50
Alum_Rock_MS11_biofilm_1_unknown_66_14.contigs	k__Bacteria (UID3187)	2258	188	117	10	178	0	0	0	0	92.74	0	0
Alum_Rock_2019_MS4_ACD39_Riflebacteria_51_11	k__Bacteria (UID2328)	3167	126	75	8	114	4	0	0	0	92.42	3.44	25
Alum_Rock_MS11_biofilm_1_Chloroflexi_59_50.contigs	k__Bacteria (UID1452)	924	163	110	9	150	4	0	0	0	92.42	3.64	25
Alum_Rock_2019_MS11_Halothiobacillus_neapolitanus_54_43	c__Gammaproteobacteria (UID4201)	1164	275	174	16	259	0	0	0	0	92.1	0	0
ALUMROCK_MS4_Sprirochaete_45_19_curated	k__Bacteria (UID2495)	2993	143	89	8	133	2	0	0	0	92.07	2.25	0
Alum_Rock_2019_MS4_Caldisericum_38_119	k__Bacteria (UID203)	5449	102	56	5	97	0	0	0	0	91.96	0	0
Alum_Rock_MS11_biofilm_2_Oscillatoriophycideae_44_12.contigs	p__Cyanobacteria (UID2192)	79	584	458	43	536	5	0	0	0	91.91	0.88	20
Alum_Rock_2019_MS4_Methylacidiphilum-related_63_13	k__Bacteria (UID2982)	88	230	148	15	186	27	2	0	0	91.85	18.41	12.12
Alum_Rock_2019_MS4_Ignavibacteriales_32_43	k__Bacteria (UID2570)	433	270	179	18	240	11	1	0	0	91.6	5.03	0
Alum_Rock_2019_MS4_Sulfurovum_34_212	k__Bacteria (UID3060)	138	335	244	25	309	1	0	0	0	91.6	0.41	0
AR_2015_2-065_Flavobacteriia_33_9_curated	k__Bacteria (UID2566)	525	208	136	13	192	3	0	0	0	91.54	1.84	0
Alum_Rock_2019_MS4_Syntrophobacterales_50_17	c__Deltaproteobacteria (UID3216)	83	247	155	15	224	8	0	0	0	91.51	3.06	0
Alum_Rock_MS11_biofilm_1_Bacteroidetes_44_10.contigs	k__Bacteria (UID2569)	434	278	186	20	245	13	0	0	0	91.38	4.75	7.69
ALUMROCK_MS4_Chromatiales_58_29_curated	c__Gammaproteobacteria (UID4201)	1164	275	174	21	235	18	1	0	0	91.33	8.81	38.1
Alum_Rock_MS4_0_2_Sulfurospirillum_41_10.contigs	p__Proteobacteria (UID3061)	115	395	260	32	362	1	0	0	0	91.28	0.38	0
Alum_Rock_2019_MS4_Ignavibacteriales_34_91	k__Bacteria (UID2570)	433	270	179	20	236	14	0	0	0	91.04	6.7	7.14
Alum_Rock_MS11_biofilm_1_Epsilonproteobacteria_36_43.contigs	k__Bacteria (UID3060)	138	335	244	28	305	2	0	0	0	90.98	0.55	50
Alum_Rock_MS11_biofilm_2_Flavobacteriales_33_10.contigs	k__Bacteria (UID2566)	525	208	136	14	190	4	0	0	0	90.44	1.5	25
ALUMROCK_MS11_Bacteroidetes_34_17_curated	k__Bacteria (UID2569)	434	278	186	25	249	4	0	0	0	90.3	2.15	0
ALUMROCK_MS11_Sulfurovum-related_40_15_curated	k__Bacteria (UID3060)	138	335	244	25	304	6	0	0	0	90.16	1.95	16.67
Alum_Rock_2019_MS4_Sulfurovum_36_1805	k__Bacteria (UID3060)	138	335	244	30	304	1	0	0	0	89.82	0.41	0
Alum_Rock_2019_MS4_Bacteria_64_67	k__Bacteria (UID3187)	2258	188	117	14	162	11	1	0	0	89.53	9.83	0
Alum_Rock_2019_MS4_Mycobacterium_67_10	o__Actinomycetales (UID1808)	268	398	220	45	342	11	0	0	0	89.48	2.75	45.45
Alum_Rock_2019_MS4_Chloroflexi_58_497	k__Bacteria (UID1452)	924	163	110	13	148	2	0	0	0	89.39	1.82	0
Alum_Rock_2019_MS11_RIF-IGX_32_8	k__Bacteria (UID2570)	433	273	183	25	242	6	0	0	0	89.36	3.01	0
Alum_Rock_MS11_biofilm_1_Rhodocyclales_62_20.contigs	f__Rhodocyclaceae (UID3972)	30	540	241	47	485	8	0	0	0	88.89	1.03	62.5
Alum_Rock_2020_MS4_Bp1_nanopore_Deltaproteobacteria_53_194.contigs	c__Deltaproteobacteria (UID3217)	62	280	168	34	245	1	0	0	0	88.76	0.6	0
Alum_Rock_2019_MS4_CG_Syntrophobacteriales-related_61_48	c__Deltaproteobacteria (UID3216)	83	247	155	28	197	22	0	0	0	88.74	10.06	9.09
ALUMROCK_MS4_Saprospira_49_15_curated	p__Bacteroidetes (UID2591)	364	302	202	34	263	5	0	0	0	88.49	2.1	20
Alum_Rock_2019_MS4_Elusimicrobia_GWA2-related_65_134	k__Bacteria (UID2495)	2993	143	89	11	131	1	0	0	0	88.39	1.12	0
Alum_Rock_2019_MS4_RIFOXYC2_FULL_Ignavibacteria_31_116	k__Bacteria (UID2570)	433	270	179	28	242	0	0	0	0	88.27	0	0
Alum_Rock_2019_MS4_Chloroflexi_47_35	k__Bacteria (UID1452)	924	163	110	16	145	2	0	0	0	88.18	1.82	0
Alum_Rock_MS4_biofilm_2_Sulfurovum_sp_AS07-7_34_21.contigs	k__Bacteria (UID3060)	138	335	244	33	300	2	0	0	0	88.11	0.82	0
Alum_Rock_MS4_biofilm_2_Ignavibacteriales_34_26.contigs	k__Bacteria (UID2570)	433	270	179	25	243	2	0	0	0	88.08	0.61	0
Alum_Rock_2019_MS11_Gammaproteobacteria_37_11	c__Gammaproteobacteria (UID4267)	119	544	284	55	479	10	0	0	0	87.71	2.2	30
Alum_Rock_2019_MS4_unknown_57_51	c__Deltaproteobacteria (UID3217)	62	280	168	46	196	36	2	0	0	87.46	20.24	2.38
Alum_Rock_MS11_bulk_Ignavibacteriales_34_9.contigs	k__Bacteria (UID2570)	433	270	179	27	236	7	0	0	0	87.36	3.12	0
Alum_Rock_2019_MS4_RIFOXYD12_FULL_Ignavibacteria_35_67	k__Bacteria (UID2570)	433	270	179	27	243	0	0	0	0	86.59	0	0
Alum_Rock_MS11_biofilm_1_Ignavibacteriales_34_18.contigs	k__Bacteria (UID2570)	433	270	179	31	230	9	0	0	0	86.24	3.28	0
AR_2015_1-01_Spirochaetes_50_6_curated	k__Bacteria (UID2495)	2993	141	87	13	125	3	0	0	0	86.21	2.4	0
Alum_Rock_MS4_2_5_Firmicutes_37_18.contigs	f__Paenibacillaceae (UID971)	46	481	186	44	428	9	0	0	0	85.8	1.39	22.22
Alum_Rock_2019_MS4_Caldithrix-like_49_17	k__Bacteria (UID2495)	2993	147	91	15	131	1	0	0	0	85.65	1.1	0
Alum_Rock_MS4_biofilm_2_Sulfurovum_45_44.contigs	k__Bacteria (UID3060)	138	335	244	43	290	2	0	0	0	85.25	0.43	50
Alum_Rock_2019_MS4_unknown_46_8	p__Bacteroidetes (UID2605)	350	316	210	42	266	8	0	0	0	85.24	3.1	12.5
Alum_Rock_MS4_2_5_Firmicutes_41_4.contigs	k__Bacteria (UID2372)	131	177	106	26	147	4	0	0	0	84.87	2.12	25
Alum_Rock_MS4_biofilm_river_CG_Maritim_01_36_8.contigs	f__Flavobacteriaceae (UID2845)	53	548	298	84	458	6	0	0	0	84.77	1.01	16.67
Alum_Rock_MS11_biofilm_2_Arcobacter_32_21.contigs	k__Bacteria (UID3060)	138	338	246	48	283	7	0	0	0	84.3	1.78	71.43
Alum_Rock_2019_MS4_TM6_37_19	k__Bacteria (UID2495)	2993	143	89	15	128	0	0	0	0	84.2	0	0
Alum_Rock_2019_MS4_CG_Caldi_01-related_36_13	k__Bacteria (UID203)	5449	102	56	10	82	10	0	0	0	83.93	12.66	0
AR_2015_1-065_Flavobacteriales_33_8_curated	k__Bacteria (UID2566)	525	208	136	28	175	5	0	0	0	83.91	2.57	0
ALUMROCK_MS4_Bacteroidetes_39_12_curated	k__Bacteria (UID2569)	434	278	186	44	228	6	0	0	0	83.25	2.19	16.67
Alum_Rock_MS11_biofilm_1_Lentisphaerae_56_16.contigs	k__Bacteria (UID2982)	88	230	148	35	188	7	0	0	0	83.22	1.85	42.86
Alum_Rock_2019_MS11_Thiovulum_sp_ES_29_5937	k__Bacteria (UID3060)	138	338	246	50	288	0	0	0	0	83.18	0	0
Alum_Rock_2019_MS4_Parcubacteria_38_43	k__Bacteria (UID203)	5449	104	58	12	92	0	0	0	0	82.89	0	0
ALUMROCK_MS4_Sulfurovum-related_40_13_curated	k__Bacteria (UID3060)	138	335	244	50	278	6	1	0	0	81.97	2.66	0
ALUMROCK_MS11_Flavobacteriales_33_13_curated	f__Flavobacteriaceae (UID2845)	53	548	298	96	442	10	0	0	0	80.88	2.11	0
Alum_Rock_2019_MS4_Caldisericum_37_13	k__Bacteria (UID203)	5449	102	56	13	89	0	0	0	0	80.36	0	0
Alum_Rock_MS4_biofilm_2_Thiotrichales_37_158.contigs	c__Gammaproteobacteria (UID4267)	119	544	284	93	445	6	0	0	0	79.94	1.2	50
AR_2015_1-065_Bacilli_37_7_curated	f__Paenibacillaceae (UID971)	46	481	186	61	410	10	0	0	0	79.15	1.89	10
Alum_Rock_MS4_0_2_Desulfobacterales_53_34.contigs	c__Deltaproteobacteria (UID3217)	62	280	168	51	228	1	0	0	0	78.88	0.3	100
Alum_Rock_2019_MS4_Candidatus_Solibacter_usitatus-related_63_68	k__Bacteria (UID3187)	2258	185	115	31	148	6	0	0	0	78.49	4.78	0
ALUMROCK_MS4_Gammaproteobacteria_45_49_curated	c__Gammaproteobacteria (UID4267)	119	544	284	123	263	127	23	6	2	78.45	42.9	56.03
AR_2015_2-065_Bacillales_37_9_curated	f__Paenibacillaceae (UID971)	46	481	186	58	418	5	0	0	0	78.37	0.71	0
ALUMROCK_MS11_Bacteroidetes_29_28_curated	k__Bacteria (UID2569)	434	278	186	45	225	8	0	0	0	78.32	3.76	0
Alum_Rock_2020_MS4_Bp1_nanopore_Sulfurovum_36_1232.contigs	k__Bacteria (UID3060)	138	335	244	69	249	17	0	0	0	78.21	5.33	100
ALUMROCK_MS4_Thiotrichales-related_46_269_curated	p__Proteobacteria (UID3880)	1495	261	164	50	185	25	1	0	0	77.1	10.8	57.14
Alum_Rock_MS11_bulk_Acidithiobacillus_52_9.contigs	p__Proteobacteria (UID3882)	1493	258	161	51	191	15	1	0	0	77.08	6.76	72.22
Alum_Rock_2019_MS4_Bacteria_55_11	k__Bacteria (UID203)	5449	102	56	18	79	5	0	0	0	76.79	8.93	0
AR_2015_1-01_Desulfobacterales_53_7_curated	c__Deltaproteobacteria (UID3217)	62	280	168	63	211	6	0	0	0	76.77	2.45	0
ALUMROCK_MS4_Gammaproteobacteria_57_14_Partial_curated	c__Gammaproteobacteria (UID4201)	1164	275	174	70	194	11	0	0	0	75.43	4.58	9.09
ALUMROCK_MS4_Peregrinibacteria_34_52_curated	k__Bacteria (UID2329)	174	149	89	26	122	1	0	0	0	75.37	1.12	100
Alum_Rock_MS11_biofilm_1_Chloroflexi_55_11.contigs	k__Bacteria (UID1452)	924	163	110	29	132	2	0	0	0	75.27	1.82	0
Alum_Rock_MS4_biofilm_2_Bacteria_46_31.contigs	k__Bacteria (UID3187)	2258	188	117	53	129	6	0	0	0	75.25	5.13	0
Alum_Rock_2019_MS11_Deltaproteobacteria_53_35	c__Deltaproteobacteria (UID3217)	62	280	168	58	218	4	0	0	0	75.04	1.39	0
AR_2015_2-01_BD1-5_23_23_curated	k__Bacteria (UID2329)	174	149	89	27	119	3	0	0	0	74.79	2.81	0
ALUMROCK_MS4_Thiomonas_64_15_curated	c__Betaproteobacteria (UID3888)	323	386	233	101	271	14	0	0	0	74.5	3.97	28.57
ALUMROCK_MS4_Gammaproteobacteria_54_60_curated	c__Gammaproteobacteria (UID4201)	1164	275	174	58	182	34	1	0	0	74.03	14.64	37.84
ALUMROCK_MS4_OD1_33_19	k__Bacteria (UID2329)	174	149	89	27	118	4	0	0	0	73.6	3.93	50
ALUMROCK_MS4_OD1_33_19_curated	k__Bacteria (UID2329)	174	149	89	27	118	4	0	0	0	73.6	3.93	50
ALUMROCK_MS4_SR1_33_49_curated	k__Bacteria (UID2329)	174	149	89	30	116	2	1	0	0	73.27	3.93	0
Alum_Rock_MS11_biofilm_2_Chloroflexi_54_18.contigs	k__Bacteria (UID1452)	924	163	110	34	123	6	0	0	0	73.18	5.45	16.67
Alum_Rock_2019_MS4_Chloroflexi_57_91	k__Bacteria (UID1452)	924	163	110	35	126	2	0	0	0	72.85	1.09	50
Alum_Rock_2019_MS4_Code_25_test_23_84	k__Bacteria (UID2495)	2993	143	89	34	95	14	0	0	0	72.13	9.77	7.14
AR_2015_2-01_Spirochaetales_approx_51_7_curated	k__Bacteria (UID2495)	2993	141	87	32	97	12	0	0	0	71.2	6.95	0
Alum_Rock_2019_MS4_WOR-1_52_15	k__Bacteria (UID2495)	2993	143	89	42	101	0	0	0	0	70.89	0	0
ALUMROCK_MS11_Campylobacterales_39_11_curated	k__Bacteria (UID3060)	138	338	246	88	207	42	1	0	0	70.14	14.32	6.67
AR_2015_2-065_Spirochaetales_51_12_curated	k__Bacteria (UID2495)	2993	141	87	35	106	0	0	0	0	70.11	0	0
ALUMROCK_MS4_CPR_32_13	k__Bacteria (UID203)	5449	104	58	21	78	5	0	0	0	69.67	6.03	0
ALUMROCK_MS4_Doudnabacteria_32_13_curated	k__Bacteria (UID203)	5449	104	58	21	78	5	0	0	0	69.67	6.03	0
Alum_Rock_MS11_bulk_Sulfurovum_sp_FS08-3_41_99.contigs	k__Bacteria (UID3060)	138	335	244	101	231	3	0	0	0	69.57	1.23	33.33
ALUMROCK_MS11_Desulfobacterales_54_18_partial	c__Deltaproteobacteria (UID3217)	62	280	168	97	170	13	0	0	0	69.15	5.85	53.85
Alum_Rock_2019_MS4_Maybe_Berkelbacteria_34_62	k__Bacteria (UID1452)	924	151	101	36	114	1	0	0	0	68.81	0.99	0
Alum_Rock_MS11_biofilm_2_Falkowbacteria_38_8.contigs	k__Bacteria (UID1452)	924	151	101	37	112	2	0	0	0	68.61	1.49	0
Alum_Rock_2019_MS11_Spirochaetia_59_15	k__Bacteria (UID2495)	2993	141	87	30	111	0	0	0	0	68.39	0	0
Alum_Rock_2019_MS11_SR1_candidate_32_9	k__Bacteria (UID2329)	174	149	89	35	98	12	4	0	0	68.22	11.28	0
Alum_Rock_2019_MS11_Falkowbacteria_36_13	k__Bacteria (UID1452)	924	161	108	39	120	2	0	0	0	68.06	1.85	0
ALUMROCK_MS11_Chromatiales_related_55_29_curated	c__Gammaproteobacteria (UID4201)	1164	275	174	83	177	13	2	0	0	67.65	6.88	73.68
ALUMROCK_MS4_Lentisphaerae_56_12_curated	k__Bacteria (UID2982)	88	230	148	67	159	4	0	0	0	66.83	1.72	25
ALUMROCK_MS4_Sulfurospirillum_41_11_curated	p__Proteobacteria (UID3061)	115	395	260	118	260	17	0	0	0	65.35	2.24	47.06
AR_2015_1-01_Moranbacteria_47_6_curated	k__Bacteria (UID203)	5449	104	58	24	76	4	0	0	0	64.5	3.09	0
Alum_Rock_MS4_biofilm_river_unknown_55_8.contigs	k__Bacteria (UID2565)	2921	143	88	42	98	3	0	0	0	63.64	3.41	33.33
AR_2015_2-01_Candidatus_Saccharibacteria_43_9_curated	k__Bacteria (UID1453)	901	171	117	51	120	0	0	0	0	62.11	0	0
AR_2015_2-065_Firmicutes_41_5_curated	k__Bacteria (UID2372)	131	177	106	64	109	4	0	0	0	62.11	2.92	0
AR_2015_1-01_Candidatus_Saccharibacteria_43_7_curated	k__Bacteria (UID1453)	901	171	117	51	120	0	0	0	0	61.68	0	0
ALUMROCK_MS4_Sulfuricurvum_44_14_partial	k__Bacteria (UID3060)	138	338	246	130	204	4	0	0	0	60.76	1.42	50
Alum_Rock_2019_MS4_Jorgensenbacteria-test	k__Bacteria (UID2495)	2993	143	89	50	74	19	0	0	0	60.44	16.05	0
Alum_Rock_MS4_biofilm_2_Falkowbacteria_51_14.contigs	k__Bacteria (UID1452)	924	151	101	52	99	0	0	0	0	60.07	0	0
Alum_Rock_MS4_biofilm_river_Moranbacteria_58_7.contigs	k__Bacteria (UID1452)	924	151	101	42	108	1	0	0	0	60.07	0.11	0
AR_2015_1-01_Flavobacteriales_33_5_curated	k__Bacteria (UID2566)	525	208	136	78	126	4	0	0	0	59.4	1.24	0
Alum_Rock_2019_MS4_Desulfocapsa-related_53_717	c__Deltaproteobacteria (UID3217)	62	280	168	92	187	1	0	0	0	58.09	0.3	100
Alum_Rock_2019_MS4_unknown_52_30	k__Bacteria (UID1453)	901	171	117	57	81	33	0	0	0	55.98	19.49	0
ALUMROCK_MS11_Lentisphaerae_56_15_curated	k__Bacteria (UID2982)	88	230	148	101	114	14	1	0	0	54.49	7.89	58.82
Alum_Rock_2019_MS4_Syntrophus_54_51	c__Deltaproteobacteria (UID3216)	83	247	155	86	149	10	2	0	0	53.53	7.26	6.25
ALUMROCK_MS11_Chloroflexi_56_12_partial	k__Bacteria (UID1452)	924	163	110	85	77	1	0	0	0	52.28	0.91	100
AR_2015_2-01_Moranbacteria_47_5_curated	k__Bacteria (UID2495)	2993	143	89	61	82	0	0	0	0	51.33	0	0
Alum_Rock_2020_MS4_Bp1_nanopore_Campylobacterales_41_62.contigs	p__Proteobacteria (UID3061)	115	395	260	177	215	3	0	0	0	51.28	0.42	66.67
AR_2015_1-01_Woesebacteria_45_6_curated	k__Bacteria (UID1452)	924	151	101	59	90	2	0	0	0	50.77	1.98	0
ALUMROCK_MS11_Chloroflexi_56_11_partial	k__Bacteria (UID1452)	924	163	110	75	86	2	0	0	0	48.87	1.82	0
AR_2015_2-065_Desulfobulbus_propionicus-related_55_6_curated	c__Deltaproteobacteria (UID3217)	62	280	168	140	133	7	0	0	0	48.26	3.08	57.14
Alum_Rock_2019_MS4_Thiothrix_nivea_50_15	c__Gammaproteobacteria (UID4274)	112	580	290	275	303	2	0	0	0	47.12	0.46	50
ALUMROCK_MS11_Thiothrix_52_13_partial	k__Bacteria (UID203)	5449	104	58	75	28	1	0	0	0	43.1	1.72	0
Alum_Rock_MS11_biofilm_1_ACD39_48_11.contigs	k__Bacteria (UID1453)	901	171	117	95	75	1	0	0	0	39.61	0.85	0
Alum_Rock_2020_MS4_Bp1_nanopore_Ignavibacteria_31_57.contigs	k__Bacteria (UID2570)	433	270	179	151	118	1	0	0	0	39.39	0.56	0
ALUMROCK_MS4_Acidithiobacillus_52_11_partial	p__Proteobacteria (UID3882)	1493	258	161	128	116	14	0	0	0	39.25	2.4	71.43
ALUMROCK_MS4_Acidithiobacillus_52_11_partial_curated	p__Proteobacteria (UID3882)	1493	258	161	128	116	14	0	0	0	39.25	2.4	71.43
ALUMROCK_MS4_Sulfuricurvum_45_11_partial	k__Bacteria (UID3060)	138	338	246	213	116	9	0	0	0	38.78	2.73	77.78
Alum_Rock_MS11_biofilm_1_unknown_45_22.contigs	k__Bacteria (UID2329)	174	149	89	67	78	4	0	0	0	38.2	4.49	0
AR_2015_1-01_Moranbacteria_33_4_curated	k__Bacteria (UID2329)	174	149	89	80	66	3	0	0	0	37.8	2.81	33.33
Alum_Rock_2019_MS4_Parcubacteria_49_15	k__Bacteria (UID2495)	2993	143	89	86	57	0	0	0	0	37.14	0	0
Alum_Rock_MS4_biofilm_2_Campylobacterales_42_33.contigs	k__Bacteria (UID3060)	138	338	246	207	129	2	0	0	0	35.57	0.61	50
ALUMROCK_MS11_Spirochaetia_38_11_curated	k__Bacteria (UID2495)	2993	143	89	68	73	2	0	0	0	35.21	0.66	0
AR_2015_2-01_Moranbacteria_33_4	k__Bacteria (UID2495)	2993	143	89	87	54	2	0	0	0	31.52	2.25	0
ALUMROCK_MS4_ACD39_47_9_partial	k__Bacteria (UID209)	5443	105	59	71	34	0	0	0	0	30.52	0	0
ALUMROCK_MS4_ACD39_47_9_partial_curated	k__Bacteria (UID209)	5443	105	59	71	34	0	0	0	0	30.52	0	0
AR_2015_2-065_Flavobacteriia_partial_34_4	f__Flavobacteriaceae (UID2845)	53	548	298	392	153	3	0	0	0	26.1	0.67	0
ALUMROCK_MS11_Sulfurovum-related_36_8_partial	k__Bacteria (UID3060)	138	335	244	243	88	4	0	0	0	25.45	0.96	0
ALUMROCK_MS11_PER_46_10	k__Bacteria (UID2495)	2993	143	89	87	56	0	0	0	0	24.96	0	0
ALUMROCK_MS4_Acidithiobacillus_52_8_partial	k__Bacteria (UID203)	5449	103	57	83	19	1	0	0	0	23.63	1.75	100
AR_2015_1-01_Gottesmanbacteria_33_5_curated	k__Bacteria (UID1452)	924	151	101	97	54	0	0	0	0	22.48	0	0
AR_2015_1-01_Roizmanbacteria_33_4	k__Bacteria (UID203)	5449	100	55	75	24	1	0	0	0	21.9	1.82	0
ALUMROCK_MS11_Ignavibacteria_59_9_partial	k__Bacteria (UID2570)	433	273	183	196	74	3	0	0	0	21.56	0.84	0
AR_2015_2-01_Microgenomates_35_3	k__Bacteria (UID1453)	901	171	117	124	44	3	0	0	0	21.27	2.56	0
ALUMROCK_MS11_Sulfuritalea_62_11_partial	k__Bacteria (UID203)	5449	104	58	81	23	0	0	0	0	19.03	0	0
ALUMROCK_MS4_Thiobacillus_denit_55_14_seed	c__Betaproteobacteria (UID3959)	235	419	211	334	83	2	0	0	0	18.47	0.5	50
ALUMROCK_MS4_PER_33_10_hint	k__Bacteria (UID203)	5449	104	58	95	9	0	0	0	0	9.95	0	0
ALUMROCK_MS11_Gammaproteobacteria_62_10_partial	k__Bacteria (UID203)	5449	104	58	97	7	0	0	0	0	9.83	0	0
Alum_Rock_MS4_biofilm_3a_RIFOXYC2_FULL_Ignavibacteria_38_25_curated_31_11.contigs	root (UID1)	5656	56	24	54	2	0	0	0	0	8.33	0	0
ALUMROCK_MS4_WS6_31_7_seed	k__Bacteria (UID203)	5449	104	58	98	6	0	0	0	0	7.21	0	0
ALUMROCK_MS4_Spirochaetia_37_8_partial	k__Bacteria (UID2495)	2993	143	89	118	24	1	0	0	0	6.67	0.1	100
Alum_Rock_MS4_biofilm_3a_Burkholderiales_69_18.contigs	root (UID1)	5656	56	24	55	1	0	0	0	0	4.17	0	0
ALUMROCK_MS4_OD1-CPR_33_12_seed	k__Bacteria (UID203)	5449	104	58	94	10	0	0	0	0	1.94	0	0
ALUMROCK_MS11_Helicobacteraceae_16S	root (UID1)	5656	56	24	56	0	0	0	0	0	0	0	0
Alum_Rock_MS4_biofilm_3a_Bacteroidia_36_25.contigs	root (UID1)	5656	56	24	56	0	0	0	0	0	0	0	0

## Sheet: S4- Genomes classification
ALUMROCK_MS11_Bacteroidetes_29_28_curated	MS11	d__Bacteria;p__Bacteroidota;c__Bacteroidia;o__Bacteroidales;f__UBA3824;g__;s__	GCA_002393195.1
ALUMROCK_MS11_Bacteroidetes_31_35_curated	MS11	d__Bacteria;p__Bacteroidota;c__Bacteroidia;o__Bacteroidales;f__UBA3824;g__;s__	GCA_002393195.1
ALUMROCK_MS11_Bacteroidetes_34_17_curated	MS11	d__Bacteria;p__Bacteroidota;c__Bacteroidia;o__Bacteroidales;f__WCHB1-69;g__UBA5429;s__	GCA_002427605.1
ALUMROCK_MS11_Bacteroidetes_49_30_curated	MS11	d__Bacteria;p__Bacteroidota;c__Bacteroidia;o__Bacteroidales;f__VadinHA17;g__SR-FBR-E99;s__	GCA_002325785.1
ALUMROCK_MS11_Beggiatoa-related_37_1401_curated	MS11	d__Bacteria;p__Proteobacteria;c__Gammaproteobacteria;o__Beggiatoales;f__Beggiatoaceae;g__;s__	GCA_011391085.1
ALUMROCK_MS11_Campylobacterales_39_11_curated	MS11	d__Bacteria;p__Campylobacterota;c__Campylobacteria;o__Campylobacterales;f__UBA6016;g__UBA6016;s__	GCA_002428055.1
ALUMROCK_MS11_Chloroflexi_56_11_partial	MS11	d__Bacteria;p__Chloroflexota;c__Anaerolineae;o__Promineofilales;f__Promineofilaceae;g__WTJY01;s__	GCA_011524645.1
ALUMROCK_MS11_Chloroflexi_56_12_partial	MS11	d__Bacteria;p__Chloroflexota;c__Anaerolineae;o__Anaerolineales;f__EnvOPS12;g__OLB14;s__	GCA_903837815.1
ALUMROCK_MS11_Chromatiales_related_55_29_curated	MS11	d__Bacteria;p__Proteobacteria;c__Gammaproteobacteria;o__Halothiobacillales;f__Halothiobacillaceae;g__28-57-27;s__	GCA_002281735.1
ALUMROCK_MS11_Desulfobacterales_54_18_partial	MS11	d__Bacteria;p__Desulfobacterota;c__Desulfobulbia;o__Desulfobulbales;f__Desulfocapsaceae;g__UBA2270;s__	N/A
ALUMROCK_MS11_Flavobacteriales_33_13_curated	MS11	d__Bacteria;p__Bacteroidota;c__Bacteroidia;o__Flavobacteriales;f__Flavobacteriaceae;g__GCA-2747695;s__	GCA_011391075.1
ALUMROCK_MS11_Gammaproteobacteria_52_82_curated	MS11	d__Bacteria;p__Proteobacteria;c__Gammaproteobacteria;o__Beggiatoales;f__;g__;s__	N/A
ALUMROCK_MS11_Gammaproteobacteria_58_89_curated	MS11	d__Bacteria;p__Proteobacteria;c__Gammaproteobacteria;o__Halothiobacillales;f__Halothiobacillaceae;g__28-57-27;s__	GCA_002281735.1
ALUMROCK_MS11_Gammaproteobacteria_62_10_partial	MS11	d__Bacteria;p__Proteobacteria;c__Gammaproteobacteria;o__Xanthomonadales;f__Xanthomonadaceae;g__Aquimonas;s__	GCA_002352135.1
ALUMROCK_MS11_Ignavibacteria_59_9_partial	MS11	d__Bacteria;p__Bacteroidota;c__SZUA-365;o__SZUA-365;f__SZUA-365;g__SZUA-365;s__	GCA_003246455.1
ALUMROCK_MS11_Ignavibacteriae_32_11_curated	MS11	d__Bacteria;p__Bacteroidota;c__Ignavibacteria;o__Ignavibacteriales;f__Ignavibacteriaceae;g__Ignavibacterium;s__	GCA_003538625.1
ALUMROCK_MS11_Lentisphaerae_56_15_curated	MS11	d__Bacteria;p__Verrucomicrobiota;c__Kiritimatiellae;o__Kiritimatiellales;f__Pontiellaceae;g__UBA5540;s__	N/A
ALUMROCK_MS11_PER_46_10	MS11	d__Bacteria;p__Patescibacteria;c__Gracilibacteria;o__UM-FILTER-43-11;f__UM-FILTER-43-11;g__;s__	GCA_002792495.1
ALUMROCK_MS11_Spirochaetia_38_11_curated	MS11	d__Bacteria;p__Spirochaetota;c__;o__;f__;g__;s__	N/A
ALUMROCK_MS11_Sulfuritalea_62_11_partial	MS11	d__Bacteria;p__Proteobacteria;c__Gammaproteobacteria;o__Burkholderiales;f__Rhodocyclaceae;g__UBA2250;s__	N/A
ALUMROCK_MS11_Sulfurovum-related_36_8_partial	MS11	d__Bacteria;p__Campylobacterota;c__Campylobacteria;o__Campylobacterales;f__Sulfurovaceae;g__BN30871;s__	GCA_001493195.1
ALUMROCK_MS11_Sulfurovum-related_40_15_curated	MS11	d__Bacteria;p__Campylobacterota;c__Campylobacteria;o__Campylobacterales;f__Sulfurovaceae;g__FS08-3;s__	GCA_000830175.1
ALUMROCK_MS11_Sulfurovum_34_58_curated	MS11	d__Bacteria;p__Campylobacterota;c__Campylobacteria;o__Campylobacterales;f__Sulfurovaceae;g__UBA1140;s__	GCA_006212005.1
ALUMROCK_MS11_Sulfurovum_44_24_curated	MS11	d__Bacteria;p__Campylobacterota;c__Campylobacteria;o__Campylobacterales;f__Sulfurovaceae;g__SZUA-451;s__	GCA_003646525.1
ALUMROCK_MS11_Sulfurovum_45_115_curated	MS11	d__Bacteria;p__Campylobacterota;c__Campylobacteria;o__Campylobacterales;f__Sulfurovaceae;g__Sulfurovum;s__	GCA_011048515.1
ALUMROCK_MS11_Thiothrix_52_13_partial	MS11	d__Bacteria;p__Proteobacteria;c__Gammaproteobacteria;o__Thiotrichales;f__Thiotrichaceae;g__Thiothrix;s__	GCF_900107695.1
Alum_Rock_2019_MS11_Deltaproteobacteria_53_35	MS11	d__Bacteria;p__Desulfobacterota;c__Desulfobulbia;o__Desulfobulbales;f__Desulfocapsaceae;g__UBA2270;s__	N/A
Alum_Rock_2019_MS11_Epsilonproteobacteria_34_2080	MS11	d__Bacteria;p__Campylobacterota;c__Campylobacteria;o__Campylobacterales;f__Sulfurovaceae;g__UBA1140;s__	GCA_006212005.1
Alum_Rock_2019_MS11_Falkowbacteria_36_13	MS11	d__Bacteria;p__Patescibacteria;c__ABY1;o__BM507;f__GWC2-42-12;g__;s__	N/A
Alum_Rock_2019_MS11_Gammaproteobacteria_37_11	MS11	d__Bacteria;p__Proteobacteria;c__Gammaproteobacteria;o__Beggiatoales;f__Beggiatoaceae;g__;s__	N/A
Alum_Rock_2019_MS11_Halothiobacillus_neapolitanus_54_43	MS11	d__Bacteria;p__Proteobacteria;c__Gammaproteobacteria;o__Halothiobacillales;f__Halothiobacillaceae;g__Halothiobacillus;s__	GCA_002281295.1
Alum_Rock_2019_MS11_RIF-IGX_32_8	MS11	d__Bacteria;p__Bacteroidota;c__Kapabacteria;o__Kapabacteriales;f__UBA2268;g__GWF2-33-9;s__	GCA_001804565.1
Alum_Rock_2019_MS11_SR1_candidate_32_9	MS11	d__Bacteria;p__Patescibacteria;c__Gracilibacteria;o__Absconditabacterales;f__X112;g__CAJBLF01;s__	GCA_903953935.1
Alum_Rock_2019_MS11_Spirochaetia_59_15	MS11	d__Bacteria;p__Spirochaetota;c__Spirochaetia;o__Treponematales;f__UBA12059;g__;s__	N/A
Alum_Rock_2019_MS11_Thiovulum_sp_ES_29_5937	MS11	d__Bacteria;p__Campylobacterota;c__Campylobacteria;o__Campylobacterales;f__Thiovulaceae;g__Thiovulum;s__	GCA_000276965.1
Alum_Rock_2019_MS4_ACD39_48_28	MS11	d__Bacteria;p__Riflebacteria;c__Ozemobacteria;o__Ozemobacterales;f__Ozemobacteraceae;g__Rifleibacterium;s__	GCA_009928855.1
Alum_Rock_MS11_biofilm_1_Bacteroidetes_44_10.contigs	MS11	d__Bacteria;p__Bacteroidota;c__Bacteroidia;o__Bacteroidales;f__F082;g__UBA6192;s__UBA6192 sp002421995	GCA_002421995.1
Alum_Rock_MS11_biofilm_1_Chloroflexi_55_11.contigs	MS11	d__Bacteria;p__Chloroflexota;c__Anaerolineae;o__Promineofilales;f__Promineofilaceae;g__GCA-2746795;s__	GCA_002746795.1
Alum_Rock_MS11_biofilm_1_Chloroflexi_59_50.contigs	MS11	d__Bacteria;p__Chloroflexota;c__Anaerolineae;o__Anaerolineales;f__EnvOPS12;g__UBA8950;s__	GCA_001872455.1
Alum_Rock_MS11_biofilm_1_Epsilonproteobacteria_36_43.contigs	MS11	d__Bacteria;p__Campylobacterota;c__Campylobacteria;o__Campylobacterales;f__Sulfurovaceae;g__BN30871;s__	GCA_001493195.1
Alum_Rock_MS11_biofilm_1_Ignavibacteriales_34_18.contigs	MS11	d__Bacteria;p__Bacteroidota;c__Ignavibacteria;o__Ignavibacteriales;f__Melioribacteraceae;g__UM-FILTER-34-10;s__	GCA_002790395.1
Alum_Rock_MS11_biofilm_1_Lentisphaerae_56_16.contigs	MS11	d__Bacteria;p__Verrucomicrobiota;c__Kiritimatiellae;o__Kiritimatiellales;f__Pontiellaceae;g__UBA5540;s__	N/A
Alum_Rock_MS11_biofilm_1_Rhodocyclales_62_20.contigs	MS11	d__Bacteria;p__Proteobacteria;c__Gammaproteobacteria;o__Burkholderiales;f__Rhodocyclaceae;g__UBA2250;s__	N/A
Alum_Rock_MS11_biofilm_1_unknown_45_22.contigs	MS11	d__Bacteria;p__Patescibacteria;c__Gracilibacteria;o__CAIRYL01;f__CAIRYL01;g__;s__	GCA_903882825.1
Alum_Rock_MS11_biofilm_1_unknown_66_14.contigs	MS11	d__Bacteria;p__Acidobacteriota;c__UBA6911;o__JAAYUB01;f__JAAYUB01;g__;s__	GCA_012517875.1
Alum_Rock_MS11_biofilm_2_Anaerolineales_56_17.contigs	MS11	d__Bacteria;p__Chloroflexota;c__Anaerolineae;o__Anaerolineales;f__EnvOPS12;g__UBA5195;s__	N/A
Alum_Rock_MS11_biofilm_2_Arcobacter_32_21.contigs	MS11	d__Bacteria;p__Campylobacterota;c__Campylobacteria;o__Campylobacterales;f__Arcobacteraceae;g__CAIJNA01;s__	GCA_903821805.1
Alum_Rock_MS11_biofilm_2_Chloroflexi_54_18.contigs	MS11	d__Bacteria;p__Chloroflexota;c__Anaerolineae;o__Anaerolineales;f__EnvOPS12;g__OLB14;s__	N/A
Alum_Rock_MS11_biofilm_2_Falkowbacteria_38_8.contigs	MS11	d__Bacteria;p__Patescibacteria;c__ABY1;o__BM507;f__UBA12465;g__UBA12465;s__	GCA_000999715.1
Alum_Rock_MS11_biofilm_2_Flavobacteriales_33_10.contigs	MS11	d__Bacteria;p__Bacteroidota;c__Bacteroidia;o__Flavobacteriales;f__Flavobacteriaceae;g__GCA-2747695;s__	GCA_011391075.1
Alum_Rock_MS11_biofilm_2_Oscillatoriophycideae_44_12.contigs	MS11	d__Bacteria;p__Cyanobacteria;c__Cyanobacteriia;o__Cyanobacteriales;f__Oscillatoriaceae;g__Planktothricoides;s__	GCA_011390955.1
Alum_Rock_MS11_biofilm_2_Sulfurovum_40_70.contigs	MS11	d__Bacteria;p__Campylobacterota;c__Campylobacteria;o__Campylobacterales;f__Sulfurovaceae;g__FS08-3;s__	GCA_000830175.1
Alum_Rock_MS11_biofilm_2_Sulfurovum_45_145.contigs	MS11	d__Bacteria;p__Campylobacterota;c__Campylobacteria;o__Campylobacterales;f__Sulfurovaceae;g__Sulfurovum;s__	GCA_011048515.1
Alum_Rock_MS11_bulk_Acidithiobacillus_52_9.contigs	MS11	d__Bacteria;p__Proteobacteria;c__Gammaproteobacteria;o__Acidithiobacillales;f__Acidithiobacillaceae;g__Acidithiobacillus;s__	N/A
Alum_Rock_MS11_bulk_Ignavibacteriales_34_9.contigs	MS11	d__Bacteria;p__Bacteroidota;c__Ignavibacteria;o__Ignavibacteriales;f__Melioribacteraceae;g__UM-FILTER-34-10;s__	GCA_002790395.1
Alum_Rock_MS11_bulk_Sulfuricurvum_kujiense_45_19.contigs	MS11	d__Bacteria;p__Campylobacterota;c__Campylobacteria;o__Campylobacterales;f__Sulfurimonadaceae;g__Sulfuricurvum;s__Sulfuricurvum kujiense	GCF_000183725.1
Alum_Rock_MS11_bulk_Sulfurovum_sp_FS08-3_41_99.contigs	MS11	d__Bacteria;p__Campylobacterota;c__Campylobacteria;o__Campylobacterales;f__Sulfurovaceae;g__FS08-3;s__	GCA_000830175.1
ALUMROCK_MS4_ACD39_47_9_partial	MS4	d__Bacteria;p__Riflebacteria;c__Ozemobacteria;o__Ozemobacterales;f__Ozemobacteraceae;g__Rifleibacterium;s__	GCA_009928855.1
ALUMROCK_MS4_ACD39_47_9_partial_curated	MS4	d__Bacteria;p__Riflebacteria;c__Ozemobacteria;o__Ozemobacterales;f__Ozemobacteraceae;g__Rifleibacterium;s__	GCA_009928855.1
ALUMROCK_MS4_Acidithiobacillus_52_11_partial	MS4	d__Bacteria;p__Proteobacteria;c__Gammaproteobacteria;o__Acidithiobacillales;f__Acidithiobacillaceae;g__Acidithiobacillus;s__	N/A
ALUMROCK_MS4_Acidithiobacillus_52_11_partial_curated	MS4	d__Bacteria;p__Proteobacteria;c__Gammaproteobacteria;o__Acidithiobacillales;f__Acidithiobacillaceae;g__Acidithiobacillus;s__	N/A
ALUMROCK_MS4_Acidithiobacillus_52_8_partial	MS4	d__Bacteria;p__Proteobacteria;c__Gammaproteobacteria;o__Acidithiobacillales;f__Acidithiobacillaceae;g__Acidithiobacillus;s__	N/A
ALUMROCK_MS4_Bacteriodetes_30_51_curated	MS4	d__Bacteria;p__Bacteroidota;c__Bacteroidia;o__Bacteroidales;f__ML635J-15;g__;s__	N/A
ALUMROCK_MS4_Bacteroidetes_29_17_curated	MS4	d__Bacteria;p__Bacteroidota;c__Bacteroidia;o__Bacteroidales;f__UBA3824;g__;s__	GCA_002393195.1
ALUMROCK_MS4_Bacteroidetes_31_78_curated	MS4	d__Bacteria;p__Bacteroidota;c__Bacteroidia;o__Bacteroidales;f__JAADGE01;g__;s__	N/A
ALUMROCK_MS4_Bacteroidetes_36_85_curated	MS4	d__Bacteria;p__Bacteroidota;c__Bacteroidia;o__Bacteroidales;f__JAADGE01;g__;s__	N/A
ALUMROCK_MS4_Bacteroidetes_39_12_curated	MS4	d__Bacteria;p__Bacteroidota;c__Bacteroidia;o__Bacteroidales;f__UBA1556;g__;s__	N/A
ALUMROCK_MS4_Beggiotoa_37_109_partial	MS4	d__Bacteria;p__Proteobacteria;c__Gammaproteobacteria;o__Beggiatoales;f__;g__;s__	N/A
ALUMROCK_MS4_Beggiotoa_37_524_curated	MS4	d__Bacteria;p__Proteobacteria;c__Gammaproteobacteria;o__Beggiatoales;f__Beggiatoaceae;g__;s__	GCA_011391085.1
ALUMROCK_MS4_CPR_32_13	MS4	d__Bacteria;p__Patescibacteria;c__JACMRA01;o__JACMRA01;f__JACMRA01;g__;s__	N/A
ALUMROCK_MS4_Campylobacterales_42_36_curated	MS4	d__Bacteria;p__Campylobacterota;c__Campylobacteria;o__Campylobacterales;f__UBA6016;g__UBA6016;s__	GCA_002428055.1
ALUMROCK_MS4_Chloroflexi_56_44_curated	MS4	d__Bacteria;p__Chloroflexota;c__Anaerolineae;o__Anaerolineales;f__EnvOPS12;g__UBA5195;s__	N/A
ALUMROCK_MS4_Chloroflexi_58_101_curated	MS4	d__Bacteria;p__Chloroflexota;c__Anaerolineae;o__Anaerolineales;f__EnvOPS12;g__UBA8950;s__	GCA_001872455.1
ALUMROCK_MS4_Chromatiales_58_29_curated	MS4	d__Bacteria;p__Proteobacteria;c__Gammaproteobacteria;o__Halothiobacillales;f__Halothiobacillaceae;g__28-57-27;s__	GCA_002281735.1
ALUMROCK_MS4_Desulfocapsa_52_19_curated	MS4	d__Bacteria;p__Desulfobacterota;c__Desulfobulbia;o__Desulfobulbales;f__Desulfocapsaceae;g__UBA2270;s__	N/A
ALUMROCK_MS4_Desulfocapsa_53_168_curated	MS4	d__Bacteria;p__Desulfobacterota;c__Desulfobulbia;o__Desulfobulbales;f__Desulfocapsaceae;g__UBA2270;s__	N/A
ALUMROCK_MS4_Doudnabacteria_32_13_curated	MS4	d__Bacteria;p__Patescibacteria;c__JACMRA01;o__JACMRA01;f__JACMRA01;g__;s__	N/A
ALUMROCK_MS4_Flavobacteriales_33_17_curated	MS4	d__Bacteria;p__Bacteroidota;c__Bacteroidia;o__Flavobacteriales;f__Flavobacteriaceae;g__GCA-2747695;s__	GCA_011391075.1
ALUMROCK_MS4_Gammaproteobacteria_45_49_curated	MS4	d__Bacteria;p__Proteobacteria;c__Gammaproteobacteria;o__Thiomicrospirales;f__Thiomicrospiraceae;g__GCA-002282575;s__	GCA_002281095.1
ALUMROCK_MS4_Gammaproteobacteria_54_60_curated	MS4	d__Bacteria;p__Proteobacteria;c__Gammaproteobacteria;o__Halothiobacillales;f__Halothiobacillaceae;g__28-57-27;s__	GCA_002281735.1
ALUMROCK_MS4_Gammaproteobacteria_57_14_Partial_curated	MS4	d__Bacteria;p__Proteobacteria;c__Gammaproteobacteria;o__Halothiobacillales;f__Halothiobacillaceae;g__28-57-27;s__	GCA_002281735.1
ALUMROCK_MS4_Halothiobacillus_neqpolitanus_60_18_curated	MS4	d__Bacteria;p__Proteobacteria;c__Gammaproteobacteria;o__Halothiobacillales;f__Halothiobacillaceae;g__Halothiobacillus;s__	N/A
ALUMROCK_MS4_Ignavibacteria_34_43_curated	MS4	d__Bacteria;p__Bacteroidota;c__Ignavibacteria;o__Ignavibacteriales;f__Melioribacteraceae;g__UM-FILTER-34-10;s__	GCA_002790395.1
ALUMROCK_MS4_Lentisphaerae_56_12_curated	MS4	d__Bacteria;p__Verrucomicrobiota;c__Kiritimatiellae;o__Kiritimatiellales;f__Pontiellaceae;g__UBA5540;s__	N/A
ALUMROCK_MS4_OD1_33_19	MS4	d__Bacteria;p__Patescibacteria;c__Paceibacteria;o__Moranbacterales;f__UBA9337;g__UBA9337;s__	N/A
ALUMROCK_MS4_OD1_33_19_curated	MS4	d__Bacteria;p__Patescibacteria;c__Paceibacteria;o__Moranbacterales;f__UBA9337;g__UBA9337;s__	N/A
ALUMROCK_MS4_Peregrinibacteria_34_52_curated	MS4	d__Bacteria;p__Patescibacteria;c__Gracilibacteria;o__CAIRYL01;f__CAIRYL01;g__;s__	GCA_903882825.1
ALUMROCK_MS4_SR1_33_49_curated	MS4	d__Bacteria;p__Patescibacteria;c__Gracilibacteria;o__Absconditabacterales;f__X112;g__CAJBLF01;s__	GCA_903953935.1
ALUMROCK_MS4_Saprospira_49_15_curated	MS4	d__Bacteria;p__Bacteroidota;c__Bacteroidia;o__Chitinophagales;f__Saprospiraceae;g__JAAFIM01;s__	GCA_013297745.1
ALUMROCK_MS4_Spirochaete_51_16_curated	MS4	d__Bacteria;p__Spirochaetota;c__Leptospirae;o__Leptospirales;f__Leptonemataceae;g__;s__	GCA_009885105.1
ALUMROCK_MS4_Sprirochaete_45_19_curated	MS4	d__Bacteria;p__Spirochaetota;c__Leptospirae;o__Turneriellales;f__Turneriellaceae;g__;s__	GCF_000266885.1
ALUMROCK_MS4_Sulfuricurvum_44_14_partial	MS4	d__Bacteria;p__Campylobacterota;c__Campylobacteria;o__Campylobacterales;f__Sulfurimonadaceae;g__Sulfuricurvum;s__	GCA_002633015.1
ALUMROCK_MS4_Sulfuricurvum_45_11_partial	MS4	d__Bacteria;p__Campylobacterota;c__Campylobacteria;o__Campylobacterales;f__Sulfurimonadaceae;g__Sulfuricurvum;s__	N/A
ALUMROCK_MS4_Sulfuricurvum_related_43_43_curated	MS4	d__Bacteria;p__Campylobacterota;c__Campylobacteria;o__Campylobacterales;f__Sulfurimonadaceae;g__Sulfuricurvum;s__	GCA_903844635.1
ALUMROCK_MS4_Sulfurospirillum_41_11_curated	MS4	d__Bacteria;p__Campylobacterota;c__Campylobacteria;o__Campylobacterales;f__Sulfurospirillaceae;g__Sulfurospirillum;s__	GCA_002328495.1
ALUMROCK_MS4_Sulfurovum-related_34_372_curated	MS4	d__Bacteria;p__Campylobacterota;c__Campylobacteria;o__Campylobacterales;f__Sulfurovaceae;g__UBA1140;s__	GCA_006212005.1
ALUMROCK_MS4_Sulfurovum-related_40_13_curated	MS4	d__Bacteria;p__Campylobacterota;c__Campylobacteria;o__Campylobacterales;f__Sulfurovaceae;g__Sulfurovum;s__	GCA_002742845.1
ALUMROCK_MS4_Sulfurovum_36_495_curated	MS4	d__Bacteria;p__Campylobacterota;c__Campylobacteria;o__Campylobacterales;f__Sulfurovaceae;g__BN30871;s__	GCA_001493195.1
ALUMROCK_MS4_Sulfurovum_39_62_curated	MS4	d__Bacteria;p__Campylobacterota;c__Campylobacteria;o__Campylobacterales;f__Sulfurovaceae;g__FS08-3;s__	GCA_000830175.1
ALUMROCK_MS4_Sulfurovum_44_128_curated	MS4	d__Bacteria;p__Campylobacterota;c__Campylobacteria;o__Campylobacterales;f__Sulfurovaceae;g__SZUA-451;s__	GCA_003646525.1
ALUMROCK_MS4_Sulfurovum_45_107_curated	MS4	d__Bacteria;p__Campylobacterota;c__Campylobacteria;o__Campylobacterales;f__Sulfurovaceae;g__Sulfurovum;s__	GCA_011048515.1
ALUMROCK_MS4_Thiobacillus_denit_55_14_seed	MS4	d__Bacteria;p__Proteobacteria;c__Gammaproteobacteria;o__Burkholderiales;f__Thiobacillaceae;g__Thiobacillus;s__	GCA_002281775.1
ALUMROCK_MS4_Thiomonas_64_15_curated	MS4	d__Bacteria;p__Proteobacteria;c__Gammaproteobacteria;o__Burkholderiales;f__Burkholderiaceae;g__Thiomonas;s__	GCA_011334805.1
ALUMROCK_MS4_Thiothrix_nivea-related_50_537_curated	MS4	d__Bacteria;p__Proteobacteria;c__Gammaproteobacteria;o__Thiotrichales;f__Thiotrichaceae;g__Thiothrix;s__	N/A
ALUMROCK_MS4_Thiotrichales-related_46_269_curated	MS4	d__Bacteria;p__Proteobacteria;c__Gammaproteobacteria;o__Thiomicrospirales;f__Thiomicrospiraceae;g__GCA-002282575;s__	GCA_002281095.1
AR_2015_1-01_Candidatus_Saccharibacteria_43_7_curated	MS4	d__Bacteria;p__Patescibacteria;c__Saccharimonadia;o__Saccharimonadales;f__Saccharimonadaceae;g__UBA1547;s__	GCA_013334475.1
AR_2015_1-01_Desulfobacterales_53_7_curated	MS4	d__Bacteria;p__Desulfobacterota;c__Desulfobulbia;o__Desulfobulbales;f__Desulfocapsaceae;g__UBA2270;s__	N/A
AR_2015_1-01_Flavobacteriales_33_5_curated	MS4	d__Bacteria;p__Bacteroidota;c__Bacteroidia;o__Flavobacteriales;f__Flavobacteriaceae;g__GCA-2747695;s__	GCA_011391075.1
AR_2015_1-01_Gottesmanbacteria_33_5_curated	MS4	d__Bacteria;p__Patescibacteria;c__Microgenomatia;o__2-02-FULL-39-11;f__2-02-FULL-39-11;g__;s__	GCA_002785215.1
AR_2015_1-01_Ignavibacteriae_34_9_curated	MS4	d__Bacteria;p__Bacteroidota;c__Ignavibacteria;o__Ignavibacteriales;f__Melioribacteraceae;g__UM-FILTER-34-10;s__	GCA_002790395.1
AR_2015_1-01_Moranbacteria_33_4_curated	MS4	d__Bacteria;p__Patescibacteria;c__Paceibacteria;o__Moranbacterales;f__UBA9337;g__UBA9337;s__	N/A
AR_2015_1-01_Moranbacteria_47_6_curated	MS4	d__Bacteria;p__Patescibacteria;c__Paceibacteria;o__Moranbacterales;f__UBA11712;g__;s__	N/A
AR_2015_1-01_Roizmanbacteria_33_4	MS4	d__Bacteria;p__Patescibacteria;c__Microgenomatia;o__UBA1406;f__GWC2-37-13;g__GWC2-37-13;s__	N/A
AR_2015_1-01_Spirochaetes_50_6_curated	MS4	d__Bacteria;p__Spirochaetota;c__Spirochaetia;o__Treponematales;f__UBA8932;g__;s__	N/A
AR_2015_1-01_Sulfurospirillum-related_41_44_curated	MS4	d__Bacteria;p__Campylobacterota;c__Campylobacteria;o__Campylobacterales;f__Sulfurospirillaceae;g__Sulfurospirillum;s__	GCA_002328495.1
AR_2015_1-01_Sulfurovum-related_36_1476_curated	MS4	d__Bacteria;p__Campylobacterota;c__Campylobacteria;o__Campylobacterales;f__Sulfurovaceae;g__BN30871;s__	GCA_001493195.1
AR_2015_1-01_Woesebacteria_45_6_curated	MS4	d__Bacteria;p__Patescibacteria;c__Microgenomatia;o__GWA2-44-7;f__UBA8517;g__RBG-13-46-13;s__	GCA_001791995.1
AR_2015_1-065_Bacilli_37_7_curated	MS4	d__Bacteria;p__Firmicutes;c__Bacilli;o__Tepidibacillales;f__Tepidibacillaceae;g__;s__	GCF_001730235.1
AR_2015_1-065_Desulfobacterales-related_53_30_curated	MS4	d__Bacteria;p__Desulfobacterota;c__Desulfobulbia;o__Desulfobulbales;f__Desulfocapsaceae;g__UBA2270;s__	N/A
AR_2015_1-065_Flavobacteriales_33_8_curated	MS4	d__Bacteria;p__Bacteroidota;c__Bacteroidia;o__Flavobacteriales;f__Flavobacteriaceae;g__GCA-2747695;s__	GCA_011391075.1
AR_2015_1-065_Ignavibacteriales_34_12_curated	MS4	d__Bacteria;p__Bacteroidota;c__Ignavibacteria;o__Ignavibacteriales;f__Melioribacteraceae;g__UM-FILTER-34-10;s__	GCA_002790395.1
AR_2015_1-065_Spirochaetales_50_10_curated	MS4	d__Bacteria;p__Spirochaetota;c__Spirochaetia;o__Treponematales;f__UBA8932;g__;s__	N/A
AR_2015_1-065_Sulfurospirillum_41_28_curated	MS4	d__Bacteria;p__Campylobacterota;c__Campylobacteria;o__Campylobacterales;f__Sulfurospirillaceae;g__Sulfurospirillum;s__	GCA_002328495.1
AR_2015_1-065_Sulfurovum-related_36_670_curated	MS4	d__Bacteria;p__Campylobacterota;c__Campylobacteria;o__Campylobacterales;f__Sulfurovaceae;g__BN30871;s__	GCA_001493195.1
AR_2015_2-01_BD1-5_23_23_curated	MS4	d__Bacteria;p__Patescibacteria;c__Gracilibacteria;o__BD1-5;f__UBA6164;g__UBA5194;s__	GCA_002412935.1
AR_2015_2-01_Candidatus_Saccharibacteria_43_9_curated	MS4	d__Bacteria;p__Patescibacteria;c__Saccharimonadia;o__Saccharimonadales;f__Saccharimonadaceae;g__UBA1547;s__	GCA_013334475.1
AR_2015_2-01_Ignavibacteriales_34_9_curated	MS4	d__Bacteria;p__Bacteroidota;c__Ignavibacteria;o__Ignavibacteriales;f__Melioribacteraceae;g__UM-FILTER-34-10;s__	GCA_002790395.1
AR_2015_2-01_Microgenomates_35_3	MS4	d__Bacteria;p__Patescibacteria;c__Microgenomatia;o__UBA1406;f__GWC2-37-13;g__GWC2-37-13;s__	N/A
AR_2015_2-01_Moranbacteria_33_4	MS4	d__Bacteria;p__Patescibacteria;c__Paceibacteria;o__Moranbacterales;f__UBA9337;g__UBA9337;s__	N/A
AR_2015_2-01_Moranbacteria_47_5_curated	MS4	d__Bacteria;p__Patescibacteria;c__Paceibacteria;o__Moranbacterales;f__UBA11712;g__;s__	N/A
AR_2015_2-01_Spirochaetales_approx_51_7_curated	MS4	d__Bacteria;p__Spirochaetota;c__Spirochaetia;o__Treponematales;f__UBA8932;g__;s__	N/A
AR_2015_2-01_Sulfurospirillum-related_40_71_curated	MS4	d__Bacteria;p__Campylobacterota;c__Campylobacteria;o__Campylobacterales;f__Sulfurospirillaceae;g__Sulfurospirillum;s__	GCA_002328495.1
AR_2015_2-01_Sulfurovum-related_36_1365_curated	MS4	d__Bacteria;p__Campylobacterota;c__Campylobacteria;o__Campylobacterales;f__Sulfurovaceae;g__BN30871;s__	GCA_001493195.1
AR_2015_2-065_Bacillales_37_9_curated	MS4	d__Bacteria;p__Firmicutes;c__Bacilli;o__Tepidibacillales;f__Tepidibacillaceae;g__;s__	GCF_001730235.1
AR_2015_2-065_Desulfobacterales-related_54_36_curated	MS4	d__Bacteria;p__Desulfobacterota;c__Desulfobulbia;o__Desulfobulbales;f__Desulfocapsaceae;g__UBA2270;s__	N/A
AR_2015_2-065_Desulfobulbus_propionicus-related_55_6_curated	MS4	d__Bacteria;p__Desulfobacterota;c__Desulfobulbia;o__Desulfobulbales;f__Desulfobulbaceae;g__;s__	N/A
AR_2015_2-065_Firmicutes_41_5_curated	MS4	d__Bacteria;p__Firmicutes;c__Bacilli;o__Erysipelotrichales;f__Erysipelotrichaceae;g__UBA2212;s__	GCA_002402585.1
AR_2015_2-065_Flavobacteriia_33_9_curated	MS4	d__Bacteria;p__Bacteroidota;c__Bacteroidia;o__Flavobacteriales;f__Flavobacteriaceae;g__GCA-2747695;s__	GCA_011391075.1
AR_2015_2-065_Flavobacteriia_partial_34_4	MS4	d__Bacteria;p__Bacteroidota;c__Bacteroidia;o__Flavobacteriales;f__Flavobacteriaceae;g__GCA-2747695;s__	GCA_011391075.1
AR_2015_2-065_Ignavibacteriales_34_13_curated	MS4	d__Bacteria;p__Bacteroidota;c__Ignavibacteria;o__Ignavibacteriales;f__Melioribacteraceae;g__UM-FILTER-34-10;s__	GCA_002790395.1
AR_2015_2-065_Spirochaetales_51_12_curated	MS4	d__Bacteria;p__Spirochaetota;c__Spirochaetia;o__Treponematales;f__UBA8932;g__;s__	N/A
AR_2015_2-065_Sulfurospirillum-related_40_35_curated	MS4	d__Bacteria;p__Campylobacterota;c__Campylobacteria;o__Campylobacterales;f__Sulfurospirillaceae;g__Sulfurospirillum;s__	GCA_002328495.1
AR_2015_2-065_Sulfurovum-related_36_872_curated	MS4	d__Bacteria;p__Campylobacterota;c__Campylobacteria;o__Campylobacterales;f__Sulfurovaceae;g__BN30871;s__	GCA_001493195.1
Alum_Rock_2019_MS4_ACD39_Riflebacteria_51_11	MS4	d__Bacteria;p__Riflebacteria;c__Ozemobacteria;o__Ozemobacterales;f__Ozemobacteraceae;g__Rifleibacterium;s__	GCA_009928855.1
Alum_Rock_2019_MS4_Anaerolineae_56_17	MS4	d__Bacteria;p__Chloroflexota;c__Anaerolineae;o__Anaerolineales;f__EnvOPS12;g__UBA5195;s__	N/A
Alum_Rock_2019_MS4_Bacteria_55_11	MS4	d__Bacteria;p__Caldisericota;c__Caldisericia;o__Cryosericales;f__Cryosericaceae;g__Cryosericum;s__	N/A
Alum_Rock_2019_MS4_Bacteria_64_67	MS4	d__Bacteria;p__Acidobacteriota;c__UBA4820;o__UBA4820;f__DSQY01;g__;s__	GCA_011353845.1
Alum_Rock_2019_MS4_Bacteroidetes_44_17	MS4	d__Bacteria;p__Bacteroidota;c__Bacteroidia;o__Flavobacteriales;f__UA16;g__CAIZGX01;s__	GCA_903932685.1
Alum_Rock_2019_MS4_Burkholderiales_69_36	MS4	d__Bacteria;p__Proteobacteria;c__Gammaproteobacteria;o__Burkholderiales;f__Burkholderiaceae;g__Tibeticola;s__Tibeticola sp013693755	GCA_013693755.1
Alum_Rock_2019_MS4_CG_Caldi_01-related_36_13	MS4	d__Bacteria;p__Caldisericota;c__Caldisericia;o__Caldisericales;f__Caldisericaceae;g__CG2-30-36-11;s__	GCA_001871575.1
Alum_Rock_2019_MS4_CG_Syntrophobacteriales-related_61_48	MS4	d__Bacteria;p__Desulfobacterota;c__Syntrophobacteria;o__Syntrophobacterales;f__DSM-9756;g__CG2-30-61-12;s__	GCA_001873705.1
Alum_Rock_2019_MS4_Caldisericum_37_13	MS4	d__Bacteria;p__Caldisericota;c__Caldisericia;o__Caldisericales;f__Caldisericaceae;g__;s__	N/A
Alum_Rock_2019_MS4_Caldisericum_38_119	MS4	d__Bacteria;p__Caldisericota;c__Caldisericia;o__Caldisericales;f__Caldisericaceae;g__;s__	N/A
Alum_Rock_2019_MS4_Caldithrix-like_49_17	MS4	d__Bacteria;p__KSB1;c__UBA2214;o__UBA2214;f__;g__;s__	N/A
Alum_Rock_2019_MS4_Candidatus_Solibacter_usitatus-related_63_68	MS4	d__Bacteria;p__Acidobacteriota;c__Acidobacteriae;o__Bryobacterales;f__Bryobacteraceae;g__PNKE01;s__	GCA_013822245.1
Alum_Rock_2019_MS4_Chloroflexi_47_35	MS4	d__Bacteria;p__Chloroflexota;c__Anaerolineae;o__Anaerolineales;f__Anaerolineaceae;g__UBA4081;s__	GCA_002383615.1
Alum_Rock_2019_MS4_Chloroflexi_57_91	MS4	d__Bacteria;p__Chloroflexota;c__Anaerolineae;o__Anaerolineales;f__EnvOPS12;g__UBA7227;s__	N/A
Alum_Rock_2019_MS4_Chloroflexi_58_497	MS4	d__Bacteria;p__Chloroflexota;c__Anaerolineae;o__Anaerolineales;f__EnvOPS12;g__UBA8950;s__	GCA_001872455.1
Alum_Rock_2019_MS4_Code_25_test_23_84	MS4	d__Bacteria;p__Patescibacteria;c__Gracilibacteria;o__BD1-5;f__UBA6164;g__GN02-872;s__	GCA_013368515.1
Alum_Rock_2019_MS4_Desulfarculales_51_34	MS4	d__Bacteria;p__Desulfobacterota;c__Desulfobacteria;o__Desulfatiglandales;f__Desulfatiglandaceae;g__CG2-30-51-40;s__	GCA_001874005.1
Alum_Rock_2019_MS4_Desulfocapsa-related_53_717	MS4	d__Bacteria;p__Desulfobacterota;c__Desulfobulbia;o__Desulfobulbales;f__Desulfocapsaceae;g__UBA2270;s__	N/A
Alum_Rock_2019_MS4_Elusimicrobia_52_13	MS4	d__Bacteria;p__Elusimicrobiota;c__Elusimicrobia;o__Elusimicrobiales;f__UBA9959;g__0-14-0-20-51-18;s__	GCA_002774685.1
Alum_Rock_2019_MS4_Elusimicrobia_GWA2-related_65_134	MS4	d__Bacteria;p__Elusimicrobiota;c__Elusimicrobia;o__Elusimicrobiales;f__UBA9959;g__UBA9959;s__	GCA_001799635.1
Alum_Rock_2019_MS4_Flavobacteriia_36_19	MS4	d__Bacteria;p__Bacteroidota;c__Bacteroidia;o__Flavobacteriales;f__Crocinitomicaceae;g__Fluviicola;s__	N/A
Alum_Rock_2019_MS4_Ignavibacteriales_32_43	MS4	d__Bacteria;p__Bacteroidota;c__Ignavibacteria;o__Ignavibacteriales;f__Ignavibacteriaceae;g__Ignavibacterium;s__	GCA_003538625.1
Alum_Rock_2019_MS4_Ignavibacteriales_34_91	MS4	d__Bacteria;p__Bacteroidota;c__Ignavibacteria;o__Ignavibacteriales;f__Melioribacteraceae;g__UM-FILTER-34-10;s__	GCA_002790395.1
Alum_Rock_2019_MS4_Jorgensenbacteria-test	MS4	d__Bacteria;p__Patescibacteria;c__Paceibacteria;o__UBA6257;f__GWB1-50-10;g__;s__	GCA_001779535.1
Alum_Rock_2019_MS4_Lentisphaerae_GWF2-related_49_32	MS4	d__Bacteria;p__Verrucomicrobiota;c__Lentisphaeria;o__Victivallales;f__GWF2-50-93;g__GWF2-50-93;s__	GCA_001804805.1
Alum_Rock_2019_MS4_Maybe_Berkelbacteria_34_62	MS4	d__Bacteria;p__Patescibacteria;c__UBA1384;o__;f__;g__;s__	N/A
Alum_Rock_2019_MS4_Methylacidiphilum-related_63_13	MS4	d__Bacteria;p__Verrucomicrobiota;c__Verrucomicrobiae;o__Methylacidiphilales;f__Methylacidiphilaceae;g__Methylacidimicrobium;s__	N/A
Alum_Rock_2019_MS4_Mycobacterium_67_10	MS4	d__Bacteria;p__Actinobacteriota;c__Actinomycetia;o__Mycobacteriales;f__Mycobacteriaceae;g__Mycobacterium;s__	N/A
Alum_Rock_2019_MS4_Parcubacteria_38_43	MS4	d__Bacteria;p__Patescibacteria;c__Paceibacteria;o__UBA9983_A;f__UBA12445;g__UBA12445;s__	GCA_003504275.1
Alum_Rock_2019_MS4_Parcubacteria_49_15	MS4	d__Bacteria;p__Patescibacteria;c__Paceibacteria;o__UBA6257;f__UBA9933;g__WO2-47-17b;s__	GCA_001793865.1
Alum_Rock_2019_MS4_RIF-IGX_31_36	MS4	d__Bacteria;p__Bacteroidota;c__Kapabacteria;o__Kapabacteriales;f__UBA2268;g__GWF2-33-9;s__	GCA_001804565.1
Alum_Rock_2019_MS4_RIFOXYC2_FULL_Ignavibacteria_31_116	MS4	d__Bacteria;p__Bacteroidota;c__Ignavibacteria;o__Ignavibacteriales;f__Melioribacteraceae;g__;s__	N/A
Alum_Rock_2019_MS4_RIFOXYD12_FULL_Ignavibacteria_35_67	MS4	d__Bacteria;p__Bacteroidota;c__Ignavibacteria;o__Ignavibacteriales;f__Ignavibacteriaceae;g__XYD12-FULL-36-8;s__	GCA_001803045.1
Alum_Rock_2019_MS4_Spirochaetales_50_47	MS4	d__Bacteria;p__Spirochaetota;c__Spirochaetia;o__Treponematales;f__UBA8932;g__;s__	N/A
Alum_Rock_2019_MS4_Sulfurospirillum_41_36	MS4	d__Bacteria;p__Campylobacterota;c__Campylobacteria;o__Campylobacterales;f__Sulfurospirillaceae;g__Sulfurospirillum;s__	GCA_002328495.1
Alum_Rock_2019_MS4_Sulfurovum_34_212	MS4	d__Bacteria;p__Campylobacterota;c__Campylobacteria;o__Campylobacterales;f__Sulfurovaceae;g__UBA1140;s__	GCA_006212005.1
Alum_Rock_2019_MS4_Sulfurovum_36_1805	MS4	d__Bacteria;p__Campylobacterota;c__Campylobacteria;o__Campylobacterales;f__Sulfurovaceae;g__BN30871;s__	GCA_001493195.1
Alum_Rock_2019_MS4_Syntrophobacterales_50_17	MS4	d__Bacteria;p__Desulfobacterota;c__Desulfomonilia;o__Desulfomonilales;f__Desulfomonilaceae;g__DTGT01;s__	GCA_011362925.1
Alum_Rock_2019_MS4_Syntrophus_54_51	MS4	d__Bacteria;p__Desulfobacterota;c__Syntrophia;o__Syntrophales;f__UBA5619;g__;s__	N/A
Alum_Rock_2019_MS4_TA06_58_18	MS4	d__Bacteria;p__Edwardsbacteria;c__AC1;o__AC1;f__EtOH8;g__UBA5202;s__	GCA_002412795.1
Alum_Rock_2019_MS4_TM6_37_19	MS4	d__Bacteria;p__Dependentiae;c__Babeliae;o__Babeliales;f__RVW-14;g__;s__	N/A
Alum_Rock_2019_MS4_Thiothrix_nivea_50_15	MS4	d__Bacteria;p__Proteobacteria;c__Gammaproteobacteria;o__Thiotrichales;f__Thiotrichaceae;g__Thiothrix;s__	N/A
Alum_Rock_2019_MS4_WOR-1_52_15	MS4	d__Bacteria;p__Margulisbacteria;c__WOR-1;o__O2-12-FULL-45-9;f__XYB2-FULL-48-7;g__XYB2-FULL-45-9;s__	GCA_001771575.1
Alum_Rock_2019_MS4_unknown_46_8	MS4	d__Bacteria;p__Bacteroidota;c__Bacteroidia;o__Bacteroidales;f__VadinHA17;g__LD21;s__	N/A
Alum_Rock_2019_MS4_unknown_52_30	MS4	d__Bacteria;p__Patescibacteria;c__ABY1;o__SG8-24;f__2-12-FULL-60-25;g__CAIKNB01;s__	GCA_903828685.1
Alum_Rock_2019_MS4_unknown_57_51	MS4	d__Bacteria;p__Desulfobacterota;c__Desulfobulbia;o__Desulfobulbales;f__Desulfurivibrionaceae;g__UBA2262;s__	N/A
Alum_Rock_2020_MS4_Bp1_nanopore_Campylobacterales_41_62.contigs	MS4	d__Bacteria;p__Campylobacterota;c__Campylobacteria;o__Campylobacterales;f__Sulfurospirillaceae;g__Sulfurospirillum;s__	GCA_002328495.1
Alum_Rock_2020_MS4_Bp1_nanopore_Deltaproteobacteria_53_194.contigs	MS4	d__Bacteria;p__Desulfobacterota;c__Desulfobulbia;o__Desulfobulbales;f__Desulfocapsaceae;g__UBA2270;s__	N/A
Alum_Rock_2020_MS4_Bp1_nanopore_Ignavibacteria_31_57.contigs	MS4	d__Bacteria;p__Bacteroidota;c__Ignavibacteria;o__Ignavibacteriales;f__Melioribacteraceae;g__;s__	N/A
Alum_Rock_2020_MS4_Bp1_nanopore_Sulfurovum_36_1232.contigs	MS4	d__Bacteria;p__Campylobacterota;c__Campylobacteria;o__Campylobacterales;f__Sulfurovaceae;g__BN30871;s__	GCA_001493195.1
Alum_Rock_MS11_biofilm_1_ACD39_48_11.contigs	MS4	d__Bacteria;p__Riflebacteria;c__Ozemobacteria;o__Ozemobacterales;f__Ozemobacteraceae;g__Rifleibacterium;s__	GCA_009928855.1
Alum_Rock_MS4_0_2_Bacteria_49_46.contigs	MS4	d__Bacteria;p__Caldisericota;c__;o__;f__;g__;s__	N/A
Alum_Rock_MS4_0_2_Desulfobacterales_53_34.contigs	MS4	d__Bacteria;p__Desulfobacterota;c__Desulfobulbia;o__Desulfobulbales;f__Desulfocapsaceae;g__UBA2270;s__	N/A
Alum_Rock_MS4_0_2_Sulfurospirillum_41_10.contigs	MS4	d__Bacteria;p__Campylobacterota;c__Campylobacteria;o__Campylobacterales;f__Sulfurospirillaceae;g__Sulfurospirillum;s__	GCA_002328495.1
Alum_Rock_MS4_2_5_Firmicutes_37_18.contigs	MS4	d__Bacteria;p__Firmicutes;c__Bacilli;o__Tepidibacillales;f__Tepidibacillaceae;g__;s__	GCF_001730235.1
Alum_Rock_MS4_2_5_Firmicutes_41_4.contigs	MS4	d__Bacteria;p__Firmicutes;c__Bacilli;o__Erysipelotrichales;f__Erysipelotrichaceae;g__UBA2212;s__	GCA_002402585.1
Alum_Rock_MS4_biofilm_2_Bacteria_46_31.contigs	MS4	d__Bacteria;p__Acidobacteriota;c__Aminicenantia;o__UBA2199;f__UBA2199;g__;s__	GCA_002299555.1
Alum_Rock_MS4_biofilm_2_Betaproteobacteria_57_27.contigs	MS4	d__Bacteria;p__Proteobacteria;c__Gammaproteobacteria;o__Burkholderiales;f__Sulfuriferulaceae;g__;s__	N/A
Alum_Rock_MS4_biofilm_2_Burkholderiales_69_18.contigs	MS4	d__Bacteria;p__Proteobacteria;c__Gammaproteobacteria;o__Burkholderiales;f__Burkholderiaceae;g__Tibeticola;s__Tibeticola sp013693755	GCA_013693755.1
Alum_Rock_MS4_biofilm_2_Campylobacterales_42_33.contigs	MS4	d__Bacteria;p__Campylobacterota;c__Campylobacteria;o__Campylobacterales;f__UBA6016;g__UBA6016;s__	GCA_002428055.1
Alum_Rock_MS4_biofilm_2_Falkowbacteria_51_14.contigs	MS4	d__Bacteria;p__Patescibacteria;c__ABY1;o__BM507;f__UM-FILTER-48-10;g__UM-FILTER-48-10;s__	GCA_002771615.1
Alum_Rock_MS4_biofilm_2_Ignavibacteriales_34_26.contigs	MS4	d__Bacteria;p__Bacteroidota;c__Ignavibacteria;o__Ignavibacteriales;f__Melioribacteraceae;g__UM-FILTER-34-10;s__	GCA_002790395.1
Alum_Rock_MS4_biofilm_2_Sulfurovum_45_44.contigs	MS4	d__Bacteria;p__Campylobacterota;c__Campylobacteria;o__Campylobacterales;f__Sulfurovaceae;g__SZUA-451;s__	GCA_003646525.1
Alum_Rock_MS4_biofilm_2_Sulfurovum_sp_AS07-7_34_21.contigs	MS4	d__Bacteria;p__Campylobacterota;c__Campylobacteria;o__Campylobacterales;f__Sulfurovaceae;g__UBA1140;s__	GCA_006212005.1
Alum_Rock_MS4_biofilm_2_Thiotrichales_37_158.contigs	MS4	d__Bacteria;p__Proteobacteria;c__Gammaproteobacteria;o__Beggiatoales;f__Beggiatoaceae;g__;s__	N/A
Alum_Rock_MS4_biofilm_river_CG_Maritim_01_36_8.contigs	MS4	d__Bacteria;p__Bacteroidota;c__Bacteroidia;o__Flavobacteriales;f__Flavobacteriaceae;g__CG1-02-35-72;s__	GCA_002793215.1
Alum_Rock_MS4_biofilm_river_Moranbacteria_58_7.contigs	MS4	d__Bacteria;p__Patescibacteria;c__Paceibacteria;o__Moranbacterales;f__UBA1568;g__;s__	N/A
Alum_Rock_MS4_biofilm_river_unknown_55_8.contigs	MS4	d__Bacteria;p__Planctomycetota;c__Phycisphaerae;o__SM23-33;f__SM23-33;g__;s__	N/A
user_genome	Spring	classification	closest_placement_reference

## Sheet: S5- Genomes Coverages
Genome	2015_Alum_Rock_MS11_bulk	2015_Alum_Rock_MS4_bulk	2015_Alum_Rock_MS4_01um	2019_Alum_Rock_MS11_bulk	2019_Alum_Rock_MS4_bulk	2020_Alum_Rock_MS11_biofilm_1	2020_Alum_Rock_MS11_biofilm_2	2020_Alum_Rock_MS11_bulk	2020_Alum_Rock_MS4_0.1	2020_Alum_Rock_MS4_0.2	2020_Alum_Rock_MS4_biofilm_1	2020_Alum_Rock_MS4_biofilm_2	2020_Alum_Rock_MS4_bulk	Taxonomy_Affiliation
unmapped_reads	36.4042	33.566	36.4723	32.2735	59.6356	53.6274	71.3494	61.0679	79.3856	76.7618	68.6007	68.6661	41.3326	unknown
Alum_Rock_2019_MS4_Caldisericum_37_13	0	0.00870203	0	0	0.0926276	0	0	0	0.0146978	0.00641822	0	0.0432749	0	d__Bacteria;p__Caldisericota;c__Caldisericia;o__Caldisericales;f__Caldisericaceae;g__;s__
ALUMROCK_MS11_Bacteroidetes_49_30_curated	0.888023	0	0	0.00161269	0	0.0120611	0.0628715	0.00340408	0	0	0.0727486	0	0	d__Bacteria;p__Bacteroidota;c__Bacteroidia;o__Bacteroidales;f__VadinHA17;g__SR-FBR-E99;s__
ALUMROCK_MS4_Sulfurovum-related_40_13_curated	0.0276254	0.252376	0.378256	0.0350769	0.0516101	0.0389946	0.0380198	0.0441727	0.0457174	0.0417694	0.0545298	0.0294948	0.27587	d__Bacteria;p__Campylobacterota;c__Campylobacteria;o__Campylobacterales;f__Sulfurovaceae;g__Sulfurovum;s__
Alum_Rock_MS11_biofilm_2_Arcobacter_32_21.contigs	0.0456061	0.00286286	0	0.961361	0.00208917	0	0.498924	4.5145	0	0	0.86972	0	0.00302991	d__Bacteria;p__Campylobacterota;c__Campylobacteria;o__Campylobacterales;f__Arcobacteraceae;g__CAIJNA01;s__
Alum_Rock_2019_MS4_Bacteroidetes_44_17	0.0219774	0.00734065	0	0	0.122583	0.0150007	0	0	0	0	0	0.0275679	0	d__Bacteria;p__Bacteroidota;c__Bacteroidia;o__Flavobacteriales;f__UA16;g__CAIZGX01;s__
Alum_Rock_2019_MS4_Bacteria_55_11	0	0	0	0.00724906	0.0804356	0	0	0.0103185	0.00331158	0	0	0.0190461	0	d__Bacteria;p__Caldisericota;c__Caldisericia;o__Cryosericales;f__Cryosericaceae;g__Cryosericum;s__
Alum_Rock_2019_MS4_RIF-IGX_31_36	0	0.115897	0	0.00347343	0.250981	0.0734561	0	0.00489495	0.00618932	0.00310025	0.00376083	0.195487	0.00712874	d__Bacteria;p__Bacteroidota;c__Kapabacteria;o__Kapabacteriales;f__UBA2268;g__GWF2-33-9;s__
Alum_Rock_2019_MS4_Lentisphaerae_GWF2-related_49_32	0	0.00590032	0	0	0.226352	0	0	0	0.00289918	0	0	0.0488792	0.00296748	d__Bacteria;p__Verrucomicrobiota;c__Lentisphaeria;o__Victivallales;f__GWF2-50-93;g__GWF2-50-93;s__
Alum_Rock_2019_MS4_unknown_57_51	0.00823754	0.029188	0	0.0421803	0.355275	0.0452696	0.093135	0.0961431	0.00271635	0.00267724	0.063839	0.0545573	0.017409	d__Bacteria;p__Desulfobacterota;c__Desulfobulbia;o__Desulfobulbales;f__Desulfurivibrionaceae;g__UBA2262;s__
Alum_Rock_2019_MS4_Elusimicrobia_52_13	0	0	0.00880992	0.00168252	0.0937313	0	0	0.00360021	0.00822236	0.0115982	0	0	0.00577875	d__Bacteria;p__Elusimicrobiota;c__Elusimicrobia;o__Elusimicrobiales;f__UBA9959;g__0-14-0-20-51-18;s__
ALUMROCK_MS4_Sprirochaete_45_19_curated	0.0906388	0.322774	0	0.0512847	0.0248361	0.248926	0.104329	0.0200825	0.00307164	0	0.0520465	0.317062	0.00275861	d__Bacteria;p__Spirochaetota;c__Leptospirae;o__Turneriellales;f__Turneriellaceae;g__;s__
ALUMROCK_MS4_Beggiotoa_37_109_partial	0	2.05409	0	0	0.0109494	0.127708	0	0	0	0	0	0.112725	0	d__Bacteria;p__Proteobacteria;c__Gammaproteobacteria;o__Beggiatoales;f__;g__;s__
Alum_Rock_2019_MS4_CG_Syntrophobacteriales-related_61_48	0	0.0359672	0	0.0179592	0.334816	0.113946	0.0430968	0.0410143	0.00593387	0.00291232	0.0422043	0.505862	0.00513841	d__Bacteria;p__Desulfobacterota;c__Syntrophobacteria;o__Syntrophobacterales;f__DSM-9756;g__CG2-30-61-12;s__
Alum_Rock_2019_MS11_Halothiobacillus_neapolitanus_54_43	0.00823222	0.0422594	0	0.330445	0.00216958	0.00434245	0.0154661	0.324064	0	0	0.0396559	0	0	d__Bacteria;p__Proteobacteria;c__Gammaproteobacteria;o__Halothiobacillales;f__Halothiobacillaceae;g__Halothiobacillus;s__
Alum_Rock_MS11_biofilm_1_unknown_66_14.contigs	0	0	0	0	0	0.383258	0	0	0	0	0	0	0	d__Bacteria;p__Acidobacteriota;c__UBA6911;o__JAAYUB01;f__JAAYUB01;g__;s__
Alum_Rock_2019_MS4_Desulfarculales_51_34	0.00569618	0.0149097	0	0	0.233879	0.0404994	0	0	0.00776599	0.00371136	0.00617925	0.567946	0.00190615	d__Bacteria;p__Desulfobacterota;c__Desulfobacteria;o__Desulfatiglandales;f__Desulfatiglandaceae;g__CG2-30-51-40;s__
Alum_Rock_MS4_biofilm_river_CG_Maritim_01_36_8.contigs	0	0	0	0.00147317	0	0	0	0	0	0	0	0	0	d__Bacteria;p__Bacteroidota;c__Bacteroidia;o__Flavobacteriales;f__Flavobacteriaceae;g__CG1-02-35-72;s__
ALUMROCK_MS4_Flavobacteriales_33_17_curated	0.404466	0.314628	0.0420971	0.00727805	0.00791373	0.0934197	0.261817	0.0112061	0	0	0.249284	0.0772228	0.00452577	d__Bacteria;p__Bacteroidota;c__Bacteroidia;o__Flavobacteriales;f__Flavobacteriaceae;g__GCA-2747695;s__
Alum_Rock_2019_MS4_Caldisericum_38_119	0	0.0284704	0	0.00214054	0.834322	0.00844184	0	0.0023029	0.155526	0.0759432	0	0.0692836	0.00314817	d__Bacteria;p__Caldisericota;c__Caldisericia;o__Caldisericales;f__Caldisericaceae;g__;s__
Alum_Rock_2019_MS4_Bacteria_64_67	0	0.004489	0	0	0.462366	0.00910049	0	0	0.0110329	0.00518549	0	0.0482105	0	d__Bacteria;p__Acidobacteriota;c__UBA4820;o__UBA4820;f__DSQY01;g__;s__
ALUMROCK_MS4_OD1_33_19	0.0127178	0.288538	0.148114	0.0323112	0.029595	0.0104898	0.0590211	0.0385992	0.0425277	0.0476101	0.0261455	0.0954888	0.0181947	d__Bacteria;p__Patescibacteria;c__Paceibacteria;o__Moranbacterales;f__UBA9337;g__UBA9337;s__
Alum_Rock_MS11_biofilm_1_Lentisphaerae_56_16.contigs	0.334998	0.163315	0	0.0181504	0.039551	0.466688	0	0.00639706	0	0	0	0.625089	0	d__Bacteria;p__Verrucomicrobiota;c__Kiritimatiellae;o__Kiritimatiellales;f__Pontiellaceae;g__UBA5540;s__
Alum_Rock_2019_MS4_RIFOXYC2_FULL_Ignavibacteria_31_116	0	0.0415594	0	0.00191465	0.810966	0.0269188	0	0	0.0544272	0.19147	0.0111153	0.167315	1.24893	d__Bacteria;p__Bacteroidota;c__Ignavibacteria;o__Ignavibacteriales;f__Melioribacteraceae;g__;s__
Alum_Rock_2019_MS4_Syntrophobacterales_50_17	0	0.00549109	0	0.00254376	0.121663	0.0148265	0	0	0.164636	0.0286183	0	0.0526533	0.0017687	d__Bacteria;p__Desulfobacterota;c__Desulfomonilia;o__Desulfomonilales;f__Desulfomonilaceae;g__DTGT01;s__
Alum_Rock_MS4_biofilm_2_Betaproteobacteria_57_27.contigs	0	0.0237576	0	0	0.00496438	4.50181	0	0	0	0	0	0.860609	0	d__Bacteria;p__Proteobacteria;c__Gammaproteobacteria;o__Burkholderiales;f__Sulfuriferulaceae;g__;s__
ALUMROCK_MS4_Thiothrix_nivea-related_50_537_curated	0.0756919	8.91386	0	0.00952349	0.0876763	10.2915	0.0301344	0.0173784	0.006548	0	0.0354366	3.13409	0	d__Bacteria;p__Proteobacteria;c__Gammaproteobacteria;o__Thiotrichales;f__Thiotrichaceae;g__Thiothrix;s__
Alum_Rock_MS11_biofilm_1_Bacteroidetes_44_10.contigs	0	0.0262707	0	0	0	0.288232	0	0	0	0	0	0.0448962	0	d__Bacteria;p__Bacteroidota;c__Bacteroidia;o__Bacteroidales;f__F082;g__UBA6192;s__UBA6192 sp002421995
ALUMROCK_MS11_Sulfurovum_34_58_curated	1.85988	6.5873	0	16.3228	1.43856	0.239242	13.0865	21.0789	0.0357447	0.0741041	11.6036	0.63094	0.095367	d__Bacteria;p__Campylobacterota;c__Campylobacteria;o__Campylobacterales;f__Sulfurovaceae;g__UBA1140;s__
AR_2015_1-01_Moranbacteria_33_4_curated	0.00579622	0.13882	0.056399	0.0147905	0.0195922	0.00820614	0.0312371	0.0189992	0.0216903	0.0246978	0.0141912	0.0377296	0.00791002	d__Bacteria;p__Patescibacteria;c__Paceibacteria;o__Moranbacterales;f__UBA9337;g__UBA9337;s__
ALUMROCK_MS4_Bacteriodetes_30_51_curated	0.130566	0.98312	0	0.0492783	0.0609011	0.0427555	0.218798	0.0896017	0.00326019	0.00292311	0.171187	0.0901987	0.00392105	d__Bacteria;p__Bacteroidota;c__Bacteroidia;o__Bacteroidales;f__ML635J-15;g__;s__
Alum_Rock_2019_MS4_Sulfurovum_36_1805	0.107537	4.2212	24.3643	0.033345	5.73526	0.545206	0.0219555	0.0334403	6.51731	8.17657	0.0155325	0.930357	17.9789	d__Bacteria;p__Campylobacterota;c__Campylobacteria;o__Campylobacterales;f__Sulfurovaceae;g__BN30871;s__
Alum_Rock_MS11_bulk_Sulfuricurvum_kujiense_45_19.contigs	0	0	0.00946814	0.141846	0.0026534	0.0055174	0.0117171	0.368768	0	0	0.0203566	0.00678134	0	d__Bacteria;p__Campylobacterota;c__Campylobacteria;o__Campylobacterales;f__Sulfurimonadaceae;g__Sulfuricurvum;s__Sulfuricurvum kujiense
ALUMROCK_MS4_Bacteroidetes_36_85_curated	0	1.51324	0.0212576	0.00353005	0.043312	0.034943	0	0.0104619	0.00700169	0.015493	0	0.350341	0.00710949	d__Bacteria;p__Bacteroidota;c__Bacteroidia;o__Bacteroidales;f__JAADGE01;g__;s__
AR_2015_1-065_Spirochaetales_50_10_curated	0.051576	0.239028	0.265316	0.0365077	0.830693	0.381586	0.107466	0.111407	0.0750542	0.194891	0.111721	0.526439	1.47737	d__Bacteria;p__Spirochaetota;c__Spirochaetia;o__Treponematales;f__UBA8932;g__;s__
Alum_Rock_MS11_biofilm_2_Oscillatoriophycideae_44_12.contigs	0	0	0	0	0	0	0.301938	0	0	0	0.160733	0	0	d__Bacteria;p__Cyanobacteria;c__Cyanobacteriia;o__Cyanobacteriales;f__Oscillatoriaceae;g__Planktothricoides;s__
ALUMROCK_MS4_Campylobacterales_42_36_curated	0.158081	0.621145	0.0205611	0.127881	0.0322911	0.367563	0.0310474	0.675308	0	0.00678328	0.0835373	0.8537	0.0100876	d__Bacteria;p__Campylobacterota;c__Campylobacteria;o__Campylobacterales;f__UBA6016;g__UBA6016;s__
AR_2015_1-01_Sulfurovum-related_36_1476_curated	0.141257	5.73673	33.7345	0.0787121	8.54331	0.742195	0.0651765	0.092882	9.71682	12.1588	0.0535343	1.49417	26.1152	d__Bacteria;p__Campylobacterota;c__Campylobacteria;o__Campylobacterales;f__Sulfurovaceae;g__BN30871;s__
ALUMROCK_MS4_Halothiobacillus_neqpolitanus_60_18_curated	0.0289134	0.28054	0	0.0854133	0.0563375	0.29323	0.0162852	0.0445668	0	0	0.0216755	0.0646881	0.00305595	d__Bacteria;p__Proteobacteria;c__Gammaproteobacteria;o__Halothiobacillales;f__Halothiobacillaceae;g__Halothiobacillus;s__
Alum_Rock_MS11_biofilm_1_Chloroflexi_55_11.contigs	0	0.0183404	0	0	0	0.304204	0.012932	0	0	0	0.0261212	0.0440835	0	d__Bacteria;p__Chloroflexota;c__Anaerolineae;o__Promineofilales;f__Promineofilaceae;g__GCA-2746795;s__
ALUMROCK_MS4_Desulfocapsa_52_19_curated	0.0199621	0.331857	0	0.027775	0.149203	0.208046	0.0537034	0.0361097	0.0253842	0.0121721	0.0504285	0.235741	0.134101	d__Bacteria;p__Desulfobacterota;c__Desulfobulbia;o__Desulfobulbales;f__Desulfocapsaceae;g__UBA2270;s__
Alum_Rock_2019_MS4_TA06_58_18	0	0	0	0	0.128226	0	0	0	0	0	0	0.0926725	0	d__Bacteria;p__Edwardsbacteria;c__AC1;o__AC1;f__EtOH8;g__UBA5202;s__
ALUMROCK_MS4_Sulfurovum_39_62_curated	0.448032	1.15972	0	0.814672	0.049403	0.0660291	1.61247	1.85526	0	0	3.52242	0.0417516	0.0330177	d__Bacteria;p__Campylobacterota;c__Campylobacteria;o__Campylobacterales;f__Sulfurovaceae;g__FS08-3;s__
Alum_Rock_2019_MS4_Maybe_Berkelbacteria_34_62	0.00768643	0.0655842	0.0700744	0.0033716	0.43181	0.00966291	0	0	0.0706814	0.0360389	0	0.107019	0.00745839	d__Bacteria;p__Patescibacteria;c__UBA1384;o__;f__;g__;s__
Alum_Rock_2019_MS4_Chloroflexi_58_497	0.0849172	1.58692	0	0.0723815	3.37139	1.26042	0.26476	0.0851246	0.0274804	0.0200775	0.322574	1.93389	0.0878281	d__Bacteria;p__Chloroflexota;c__Anaerolineae;o__Anaerolineales;f__EnvOPS12;g__UBA8950;s__
Alum_Rock_MS11_bulk_Acidithiobacillus_52_9.contigs	0.0133695	0.111184	0	0.141724	0.0254984	0.0554476	0.0446884	0.160072	0	0	0.0622305	0.0133916	0.00495	d__Bacteria;p__Proteobacteria;c__Gammaproteobacteria;o__Acidithiobacillales;f__Acidithiobacillaceae;g__Acidithiobacillus;s__
Alum_Rock_2019_MS4_Methylacidiphilum-related_63_13	0.0086765	0.0219434	0	0.0566156	0.0852145	0.0394376	0	0.0327533	0.041691	0.0166079	0.00294281	0.0492467	0.00249845	d__Bacteria;p__Verrucomicrobiota;c__Verrucomicrobiae;o__Methylacidiphilales;f__Methylacidiphilaceae;g__Methylacidimicrobium;s__
ALUMROCK_MS4_Ignavibacteria_34_43_curated	0.0886572	0.777366	0.344417	0.067719	0.633513	0.522865	0.584268	0.167701	0.0228777	0.0368893	0.661546	0.757953	0.334801	d__Bacteria;p__Bacteroidota;c__Ignavibacteria;o__Ignavibacteriales;f__Melioribacteraceae;g__UM-FILTER-34-10;s__
AR_2015_2-065_Desulfobacterales-related_54_36_curated	0.45472	2.89114	0.00987563	0.252219	4.56776	3.51058	1.45535	0.446132	1.34884	0.654099	1.40808	3.40802	8.21764	d__Bacteria;p__Desulfobacterota;c__Desulfobulbia;o__Desulfobulbales;f__Desulfocapsaceae;g__UBA2270;s__
ALUMROCK_MS4_Spirochaete_51_16_curated	0	0.269743	0	0.00480105	0.0381406	0.0538213	0	0.00513303	0.00461707	0	0	1.1509	0.00817263	d__Bacteria;p__Spirochaetota;c__Leptospirae;o__Leptospirales;f__Leptonemataceae;g__;s__
Alum_Rock_MS11_biofilm_1_Rhodocyclales_62_20.contigs	0.102196	0.0538912	0	0.0028111	0.00603058	0.577187	0.00934548	0.00648774	0	0	0.0127335	0.171075	0	d__Bacteria;p__Proteobacteria;c__Gammaproteobacteria;o__Burkholderiales;f__Rhodocyclaceae;g__UBA2250;s__
Alum_Rock_2019_MS11_Thiovulum_sp_ES_29_5937	0.0239927	0.0120746	0	46.0259	0.0353995	0	0.54171	4.25631	0.0219851	0.0112104	0.743449	0	0.0169039	d__Bacteria;p__Campylobacterota;c__Campylobacteria;o__Campylobacterales;f__Thiovulaceae;g__Thiovulum;s__
ALUMROCK_MS4_Thiotrichales-related_46_269_curated	0.06844	4.65952	0.00578853	0.280901	1.03642	1.34366	1.95382	1.88499	0.0391131	0.0265571	5.05487	0.274252	0.116443	d__Bacteria;p__Proteobacteria;c__Gammaproteobacteria;o__Thiomicrospirales;f__Thiomicrospiraceae;g__GCA-002282575;s__
Alum_Rock_MS4_0_2_Bacteria_49_46.contigs	0	0.0628763	0.00907781	0.00320117	2.17528	0.0581204	0	0	1.60009	0.914136	0	0.35311	0.0136828	d__Bacteria;p__Caldisericota;c__;o__;f__;g__;s__
Alum_Rock_2019_MS4_Parcubacteria_38_43	0	0	0	0	0.302949	0	0	0	0.00352154	0	0	0.0107545	0	d__Bacteria;p__Patescibacteria;c__Paceibacteria;o__UBA9983_A;f__UBA12445;g__UBA12445;s__
ALUMROCK_MS4_Bacteroidetes_29_17_curated	0.919146	0.33115	0	0	0	0	0	0	0	0	0	0.0120683	0	d__Bacteria;p__Bacteroidota;c__Bacteroidia;o__Bacteroidales;f__UBA3824;g__;s__
Alum_Rock_MS4_biofilm_2_Bacteria_46_31.contigs	0	0	0	0	0	0.0353735	0	0	0	0	0	0.967942	0	d__Bacteria;p__Acidobacteriota;c__Aminicenantia;o__UBA2199;f__UBA2199;g__;s__
Alum_Rock_2019_MS4_unknown_46_8	0	0.0186335	0	0.00284805	0.0585722	0.0184283	0.00701142	0.011957	0	0	0.0137975	0.133039	0	d__Bacteria;p__Bacteroidota;c__Bacteroidia;o__Bacteroidales;f__VadinHA17;g__LD21;s__
AR_2015_1-065_Sulfurospirillum_41_28_curated	0.00488718	0.173782	2.85262	0.0943435	0.264459	0.0742214	0.0249117	0.0807735	0.12288	0.194169	0.0270404	0.0761642	1.68017	d__Bacteria;p__Campylobacterota;c__Campylobacteria;o__Campylobacterales;f__Sulfurospirillaceae;g__Sulfurospirillum;s__
ALUMROCK_MS11_Bacteroidetes_34_17_curated	0.558317	0	0	0	0	0	0	0	0	0	0	0	0	d__Bacteria;p__Bacteroidota;c__Bacteroidia;o__Bacteroidales;f__WCHB1-69;g__UBA5429;s__
Alum_Rock_2019_MS4_Burkholderiales_69_36	0.0543388	0.125645	0	0.00286916	0.250305	1.16944	0	0	0.00234253	0	0.00481331	0.573913	0	d__Bacteria;p__Proteobacteria;c__Gammaproteobacteria;o__Burkholderiales;f__Burkholderiaceae;g__Tibeticola;s__Tibeticola sp013693755
Alum_Rock_2019_MS4_CG_Caldi_01-related_36_13	0	0.00918195	0	0	0.0888295	0	0	0	0.0168267	0.0072167	0	0.0369263	0	d__Bacteria;p__Caldisericota;c__Caldisericia;o__Caldisericales;f__Caldisericaceae;g__CG2-30-36-11;s__
ALUMROCK_MS11_Gammaproteobacteria_52_82_curated	2.4465	0.0125663	0	0.00453924	0	0	0	0	0	0	0	0.0178497	0	d__Bacteria;p__Proteobacteria;c__Gammaproteobacteria;o__Beggiatoales;f__;g__;s__
ALUMROCK_MS4_Chloroflexi_56_44_curated	0.127075	0.697821	0	0.0249614	0.117842	0.239111	0.368907	0.101859	0.00282436	0	0.651759	0.131117	0.0098599	d__Bacteria;p__Chloroflexota;c__Anaerolineae;o__Anaerolineales;f__EnvOPS12;g__UBA5195;s__
Alum_Rock_2019_MS4_Candidatus_Solibacter_usitatus-related_63_68	0	0.00983892	0	0	0.464662	0.0290466	0	0	0.0126534	0.00611247	0	0.121125	0	d__Bacteria;p__Acidobacteriota;c__Acidobacteriae;o__Bryobacterales;f__Bryobacteraceae;g__PNKE01;s__
ALUMROCK_MS11_Beggiatoa-related_37_1401_curated	45.02	9.46226	0	0.0859655	0.0217261	6.04686	0.0117483	0.0243842	0.00363394	0	0.0126446	4.98174	0.00424091	d__Bacteria;p__Proteobacteria;c__Gammaproteobacteria;o__Beggiatoales;f__Beggiatoaceae;g__;s__
ALUMROCK_MS4_Bacteroidetes_31_78_curated	1.0759	1.47935	0	0.0394697	0.0129417	0.0722834	1.56366	0.112697	0	0	1.08588	0.230594	0	d__Bacteria;p__Bacteroidota;c__Bacteroidia;o__Bacteroidales;f__JAADGE01;g__;s__
Alum_Rock_2019_MS4_Flavobacteriia_36_19	0.00735734	0.00558083	0	0	0.135777	0.00671113	0	0	0	0	0	0.00988464	0	d__Bacteria;p__Bacteroidota;c__Bacteroidia;o__Flavobacteriales;f__Crocinitomicaceae;g__Fluviicola;s__
Alum_Rock_2019_MS4_TM6_37_19	0	0.0025198	0	0.00377256	0.131488	0	0	0.015997	0	0	0	0.0234551	0	d__Bacteria;p__Dependentiae;c__Babeliae;o__Babeliales;f__RVW-14;g__;s__
ALUMROCK_MS4_Bacteroidetes_39_12_curated	0.00804541	0.230818	0	0.00438171	0.00202724	0.0633158	0.0190279	0.00612104	0	0	0.0172183	0.0225807	0.00175086	d__Bacteria;p__Bacteroidota;c__Bacteroidia;o__Bacteroidales;f__UBA1556;g__;s__
ALUMROCK_MS4_Chromatiales_58_29_curated	0.565447	0.409063	0	0.133829	0.300921	2.20861	0.0235807	0.0741187	0.00411958	0.00237388	0.0317384	0.266283	0.00313557	d__Bacteria;p__Proteobacteria;c__Gammaproteobacteria;o__Halothiobacillales;f__Halothiobacillaceae;g__28-57-27;s__
Alum_Rock_2019_MS4_Ignavibacteriales_32_43	0.311681	0.0436527	0	0.0600436	0.299443	0.00875354	0.0727241	0.0529921	0.0209846	0.0124192	0.0431488	0.0763927	0	d__Bacteria;p__Bacteroidota;c__Ignavibacteria;o__Ignavibacteriales;f__Ignavibacteriaceae;g__Ignavibacterium;s__
Alum_Rock_2019_MS4_Elusimicrobia_GWA2-related_65_134	0.00481059	0.00348548	0.00625577	0.00116301	0.934153	0.00787854	0	0	0.00308876	0.00965705	0	0.0290497	0.0033446	d__Bacteria;p__Elusimicrobiota;c__Elusimicrobia;o__Elusimicrobiales;f__UBA9959;g__UBA9959;s__
ALUMROCK_MS4_Sulfurovum_44_128_curated	0.694836	3.63056	0	0.0591495	0.0394603	6.09873	0.372014	0.0503447	0	0	0.216416	1.34948	0	d__Bacteria;p__Campylobacterota;c__Campylobacteria;o__Campylobacterales;f__Sulfurovaceae;g__SZUA-451;s__
AR_2015_2-01_Moranbacteria_47_5_curated	0	0	0.110441	0	0.00469921	0	0	0	0.0161466	0.00638186	0	0	0	d__Bacteria;p__Patescibacteria;c__Paceibacteria;o__Moranbacterales;f__UBA11712;g__;s__
Alum_Rock_2019_MS4_ACD39_48_28	0.0127321	0.111252	0	0.0328868	0.196245	0.269563	0.1993	0.138287	0	0	0.199452	0.0261991	0.00317158	d__Bacteria;p__Riflebacteria;c__Ozemobacteria;o__Ozemobacterales;f__Ozemobacteraceae;g__Rifleibacterium;s__
Alum_Rock_2019_MS4_Mycobacterium_67_10	0	0	0	0.00775177	0.0671967	0.0112814	0	0	0.0830914	0.0279799	0	0.0144401	0	d__Bacteria;p__Actinobacteriota;c__Actinomycetia;o__Mycobacteriales;f__Mycobacteriaceae;g__Mycobacterium;s__
Alum_Rock_2019_MS4_RIFOXYD12_FULL_Ignavibacteria_35_67	0	0.0431435	0	0	0.469292	0.00640337	0	0	0.0611281	0.0326735	0	0.133355	0.00395266	d__Bacteria;p__Bacteroidota;c__Ignavibacteria;o__Ignavibacteriales;f__Ignavibacteriaceae;g__XYD12-FULL-36-8;s__
ALUMROCK_MS4_Sulfuricurvum_related_43_43_curated	0.0529645	0.778304	0	0.307805	0.561263	0.0624518	0.158752	0.838372	0.00461893	0.00394948	0.376459	0.0345809	0.0264295	d__Bacteria;p__Campylobacterota;c__Campylobacteria;o__Campylobacterales;f__Sulfurimonadaceae;g__Sulfuricurvum;s__
ALUMROCK_MS4_Saprospira_49_15_curated	0.0470294	0.243169	0	0.00128698	0.023184	0.0837645	0	0.00345501	0	0	0	0.0502239	0	d__Bacteria;p__Bacteroidota;c__Bacteroidia;o__Chitinophagales;f__Saprospiraceae;g__JAAFIM01;s__
Alum_Rock_2019_MS11_RIF-IGX_32_8	0.119248	0.161758	0	0.0665007	0.003691	0.0769401	0.222996	0.0777532	0	0	0.20478	0.0743328	0	d__Bacteria;p__Bacteroidota;c__Kapabacteria;o__Kapabacteriales;f__UBA2268;g__GWF2-33-9;s__
Alum_Rock_2019_MS4_Chloroflexi_47_35	0.00466124	0.0109384	0	0	0.249128	0	0	0	0.00933322	0.00389084	0	0.0207977	0	d__Bacteria;p__Chloroflexota;c__Anaerolineae;o__Anaerolineales;f__Anaerolineaceae;g__UBA4081;s__
Alum_Rock_2019_MS4_ACD39_Riflebacteria_51_11	0.00440075	0.00482759	0	0.00194937	0.0751314	0.0195866	0.00325369	0.00551846	0	0	0.010491	0.00584932	0	d__Bacteria;p__Riflebacteria;c__Ozemobacteria;o__Ozemobacterales;f__Ozemobacteraceae;g__Rifleibacterium;s__
ALUMROCK_MS4_Sulfurovum_45_107_curated	3.54977	1.89734	0	0.269328	0.0165012	1.04031	3.81948	0.345201	0	0	2.73191	0.409745	0	d__Bacteria;p__Campylobacterota;c__Campylobacteria;o__Campylobacterales;f__Sulfurovaceae;g__Sulfurovum;s__
ALUMROCK_MS4_Doudnabacteria_32_13_curated	0	0.231837	0	0	0	0.00608083	0	0	0	0	0	0.00592101	0	d__Bacteria;p__Patescibacteria;c__JACMRA01;o__JACMRA01;f__JACMRA01;g__;s__
AR_2015_2-01_BD1-5_23_23_curated	0.0193726	0.7233	0.943124	0.0149467	0.421142	0.0123776	0.0939161	0.038571	0.0107569	0.0497853	0.0582073	0.109493	0.0764598	d__Bacteria;p__Patescibacteria;c__Gracilibacteria;o__BD1-5;f__UBA6164;g__UBA5194;s__
ALUMROCK_MS11_Gammaproteobacteria_58_89_curated	2.15345	0.105565	0	0.140985	0.080047	0.520203	0.0108495	0.0335243	0	0	0.0165844	0.060809	0	d__Bacteria;p__Proteobacteria;c__Gammaproteobacteria;o__Halothiobacillales;f__Halothiobacillaceae;g__28-57-27;s__
Alum_Rock_2019_MS4_Caldithrix-like_49_17	0	0.029905	0	0	0.121503	0	0	0	0.0256676	0.0108948	0	0.133806	0	d__Bacteria;p__KSB1;c__UBA2214;o__UBA2214;f__;g__;s__
ALUMROCK_MS4_Gammaproteobacteria_57_14_Partial_curated	0.0474586	0.236422	0	0.0295802	0.12416	0.658506	0.0120234	0.0283186	0	0	0.0119753	0.195639	0.00279726	d__Bacteria;p__Proteobacteria;c__Gammaproteobacteria;o__Halothiobacillales;f__Halothiobacillaceae;g__28-57-27;s__
AR_2015_1-01_Moranbacteria_47_6_curated	0	0	0.109787	0	0.00631172	0	0	0	0.0200302	0.00785043	0	0	0	d__Bacteria;p__Patescibacteria;c__Paceibacteria;o__Moranbacterales;f__UBA11712;g__;s__
Alum_Rock_MS4_2_5_Firmicutes_41_4.contigs	0.0539472	0.105397	0	0.00955385	0.0717648	0.0174878	0.0187423	0.00998746	0.0179232	0.00941881	0.0238559	0.0273874	0.159908	d__Bacteria;p__Firmicutes;c__Bacilli;o__Erysipelotrichales;f__Erysipelotrichaceae;g__UBA2212;s__
Alum_Rock_MS4_2_5_Firmicutes_37_18.contigs	0	0.0331711	0.0124557	0.0047029	0.0218712	0.00703218	0	0.00946932	0.0353085	0.0200287	0	0.0253436	0.378479	d__Bacteria;p__Firmicutes;c__Bacilli;o__Tepidibacillales;f__Tepidibacillaceae;g__;s__

## Sheet: S6A- Metbolic expanded
Category	Function	Gene.abbreviation	Gene.name	Hmm.file	Corresponding.KO	Reaction	Substrate	Product	Hmm.detecting.threshold	ALUMROCK_MS11_Bacteroidetes_29_28_curated.Hmm.presence	ALUMROCK_MS11_Bacteroidetes_29_28_curated.Hit.numbers	ALUMROCK_MS11_Bacteroidetes_29_28_curated.Hits	ALUMROCK_MS11_Bacteroidetes_31_35_curated.Hmm.presence	ALUMROCK_MS11_Bacteroidetes_31_35_curated.Hit.numbers	ALUMROCK_MS11_Bacteroidetes_31_35_curated.Hits	ALUMROCK_MS11_Bacteroidetes_34_17_curated.Hmm.presence	ALUMROCK_MS11_Bacteroidetes_34_17_curated.Hit.numbers	ALUMROCK_MS11_Bacteroidetes_34_17_curated.Hits	ALUMROCK_MS11_Bacteroidetes_49_30_curated.Hmm.presence	ALUMROCK_MS11_Bacteroidetes_49_30_curated.Hit.numbers	ALUMROCK_MS11_Bacteroidetes_49_30_curated.Hits	ALUMROCK_MS11_Beggiatoa.related_37_1401_curated.Hmm.presence	ALUMROCK_MS11_Beggiatoa.related_37_1401_curated.Hit.numbers	ALUMROCK_MS11_Beggiatoa.related_37_1401_curated.Hits	ALUMROCK_MS11_Campylobacterales_39_11_curated.Hmm.presence	ALUMROCK_MS11_Campylobacterales_39_11_curated.Hit.numbers	ALUMROCK_MS11_Campylobacterales_39_11_curated.Hits	ALUMROCK_MS11_Chloroflexi_56_11_partial.Hmm.presence	ALUMROCK_MS11_Chloroflexi_56_11_partial.Hit.numbers	ALUMROCK_MS11_Chloroflexi_56_11_partial.Hits	ALUMROCK_MS11_Chloroflexi_56_12_partial.Hmm.presence	ALUMROCK_MS11_Chloroflexi_56_12_partial.Hit.numbers	ALUMROCK_MS11_Chloroflexi_56_12_partial.Hits	ALUMROCK_MS11_Chromatiales_related_55_29_curated.Hmm.presence	ALUMROCK_MS11_Chromatiales_related_55_29_curated.Hit.numbers	ALUMROCK_MS11_Chromatiales_related_55_29_curated.Hits	ALUMROCK_MS11_Desulfobacterales_54_18_partial.Hmm.presence	ALUMROCK_MS11_Desulfobacterales_54_18_partial.Hit.numbers	ALUMROCK_MS11_Desulfobacterales_54_18_partial.Hits	ALUMROCK_MS11_Flavobacteriales_33_13_curated.Hmm.presence	ALUMROCK_MS11_Flavobacteriales_33_13_curated.Hit.numbers	ALUMROCK_MS11_Flavobacteriales_33_13_curated.Hits	ALUMROCK_MS11_Gammaproteobacteria_52_82_curated.Hmm.presence	ALUMROCK_MS11_Gammaproteobacteria_52_82_curated.Hit.numbers	ALUMROCK_MS11_Gammaproteobacteria_52_82_curated.Hits	ALUMROCK_MS11_Gammaproteobacteria_58_89_curated.Hmm.presence	ALUMROCK_MS11_Gammaproteobacteria_58_89_curated.Hit.numbers	ALUMROCK_MS11_Gammaproteobacteria_58_89_curated.Hits	ALUMROCK_MS11_Gammaproteobacteria_62_10_partial.Hmm.presence
Thermophilic specific	Thermophilic specific	rgy	reverse gyrase	TIGR01054.hmm	K03170	Thermophilic specific	N/A	N/A	469.70|full	Absent	0	None	Absent	0	None	Absent	0	None	Absent	0	None	Absent	0	None	Absent	0	None	Absent	0	None	Absent	0	None	Absent	0	None	Absent	0	None	Absent	0	None	Absent	0	None	Absent	0	None	Absent
Amino acid utilization	4-aminobutyrate aminotransferase and related aminotransferases	4-aminobutyrate aminotransferase and related aminotransferases	4-aminobutyrate aminotransferase and related aminotransferases	K00823.hmm, K07250.hmm, K13524.hmm, K14268.hmm, K03918.hmm	K00823, K07250, K13524, K14268, K03918	4-aminobutanoate + 2-oxoglutarate = succinate semialdehyde + L-glutamate [RN:R01648]	4-aminobutanoate; 2-oxoglutarate	succinate semialdehyde; L-glutamate	593.80|domain, 638.60|full, 445.97|full, 825.97|full, 437.60|full	Absent	0	None,None,None,None,None	Absent	0	None,None,None,None,None	Absent	0	None,None,None,None,None	Absent	0	None,None,None,None,None	Absent	0	None,None,None,None,None	Absent	0	None,None,None,None,None	Absent	0	None,None,None,None,None	Present	2	ar11r2_scaffold_7086_1,ar11r2_scaffold_2353_2,None,None,None,None	Absent	0	None,None,None,None,None	Absent	0	None,None,None,None,None	Absent	0	None,None,None,None,None	Absent	0	None,None,None,None,None	Absent	0	None,None,None,None,None	Absent
Amino acid utilization	Aminotransferase class I and II	aminotransferase class I and II	aminotransferase class I and II	K05825.hmm	K05825	L-2-aminoadipate + 2-oxoglutarate = 2-oxoadipate + L-glutamate [RN:R01939]	L-2-aminoadipate; 2-oxoglutarate	2-oxoadipate; L-glutamate	399.90|domain	Absent	0	None	Absent	0	None	Absent	0	None	Present	1	ar11r2_scaffold_158_25	Absent	0	None	Absent	0	None	Absent	0	None	Present	2	ar11r2_scaffold_1264_4,ar11r2_scaffold_1708_6	Absent	0	None	Absent	0	None	Absent	0	None	Absent	0	None	Absent	0	None	Absent
Amino acid utilization	Phosphoserine aminotransferase	phosphoserine aminotransferase	phosphoserine aminotransferase	K00831.hmm	K00831	O-phospho-L-serine + 2-oxoglutarate = 3-phosphooxypyruvate + L-glutamate [RN:R04173]; 4-phosphooxy-L-threonine + 2-oxoglutarate = (3R)-3-hydroxy-2-oxo-4-phosphooxybutanoate + L-glutamate [RN:R05085]	O-phospho-L-serine; 2-oxoglutarate; 4-phosphooxy-L-threonine	3-phosphooxypyruvate; L-glutamate; (3R)-3-hydroxy-2-oxo-4-phosphooxybutanoate	115.60|full	Present	1	ar11r2_scaffold_11_103	Present	1	ar11r2_scaffold_3_93	Present	1	ar11r2_scaffold_170_4	Present	1	ar11r2_scaffold_1_141	Present	1	ar11r2_scaffold_491_49	Absent	0	None	Absent	0	None	Present	1	ar11r2_scaffold_3836_2	Present	1	ar11r2_scaffold_12579_2	Present	1	ar11r2_scaffold_665_1	Present	1	ar11r2_scaffold_878_15	Present	1	ar11r2_scaffold_56_41	Present	1	ar11r2_scaffold_43_67	Absent
Amino acid utilization	Ornithine/acetylornithine aminotransferase	ornithine/acetylornithine aminotransferase	ornithine/acetylornithine aminotransferase	K00819.hmm, K00821.hmm, K05830.hmm, K00840.hmm	K00819, K00821, K05830, K00840	L-ornithine + a 2-oxo carboxylate = L-glutamate 5-semialdehyde + an L-amino acid [RN:R01343]	L-ornithine; 2-oxo carboxylate	L-glutamate 5-semialdehyde; L-amino acid	498.57|full, 486.53|domain, 498.50|domain, 700.53|full	Present	1	ar11r2_scaffold_168_2,None,None,None	Present	1	ar11r2_scaffold_28_81,None,None,None	Present	1	ar11r2_scaffold_587_3,None,None,None	Present	1	ar11r2_scaffold_145_63,None,None,None	Present	1	None,ar11r2_scaffold_400_4,None,None	Absent	0	None,None,None,None	Absent	0	None,None,None,None	Absent	0	None,None,None,None	Present	2	None,ar11r2_scaffold_38063_1,ar11r2_scaffold_45980_1,None,None	Absent	0	None,None,None,None	Present	1	ar11r2_scaffold_901_4,None,None,None	Present	2	None,ar11r2_scaffold_10714_5,ar11r2_scaffold_70_71,None,None	Present	1	None,ar11r2_scaffold_115_9,None,None	Absent
Amino acid utilization	Branched-chain amino acid aminotransferase/4-amino-4-deoxychorismate lyase	branched-chain amino acid aminotransferase/4-amino-4-deoxychorismate lyase	branched-chain amino acid aminotransferase/4-amino-4-deoxychorismate lyase	K00826.hmm, K02619.hmm, K03342.hmm	K00826, K02619, K03342	L-leucine + 2-oxoglutarate = 4-methyl-2-oxopentanoate + L-glutamate [RN:R01090]	L-leucine; 2-oxoglutarate	4-methyl-2-oxopentanoate; L-glutamate	190.07|full, 169.50|domain, 517.13|full	Present	1	ar11r2_scaffold_22_62,None,None	Present	1	ar11r2_scaffold_48_7,None,None	Present	1	ar11r2_scaffold_73_32,None,None	Present	1	ar11r2_scaffold_811_14,None,None	Present	1	ar11r2_scaffold_479_26,None,None	Present	1	ar11r2_scaffold_10070_2,None,None	Present	1	ar11r2_scaffold_2334_2,None,None	Absent	0	None,None,None	Present	1	ar11r2_scaffold_12269_3,None,None	Present	2	ar11r2_scaffold_35384_3,None,ar11r2_scaffold_3221_3	Present	2	ar11r2_scaffold_869_12,ar11r2_scaffold_498_11,None,None	Present	3	ar11r2_scaffold_5_89,ar11r2_scaffold_328_17,ar11r2_scaffold_260_14,None	Present	1	None,ar11r2_scaffold_138_9,None	Present
Amino acid utilization	Aspartate/tyrosine/aromatic aminotransferase	aspartate/tyrosine/aromatic aminotransferase	aspartate/tyrosine/aromatic aminotransferase	K00812.hmm, K00813.hmm, K11358.hmm, K00832.hmm	K00812, K00813, K11358, K00832	L-aspartate + 2-oxoglutarate = oxaloacetate + L-glutamate [RN:R00355]	L-aspartate; 2-oxoglutarate	oxaloacetate; L-glutamate	471.87|full, 565.87|full, 344.87|full, 554.23|full	Absent	0	None,None,None,None	Absent	0	None,None,None,None	Present	1	ar11r2_scaffold_1216_6,None,None,None	Present	1	ar11r2_scaffold_8_8,None,None,None	Present	1	ar11r2_scaffold_13951_2,None,None,None	Absent	0	None,None,None,None	Absent	0	None,None,None,None	Absent	0	None,None,None,None	Present	1	ar11r2_scaffold_2238_6,None,None,None	Present	3	ar11r2_scaffold_2642_7,ar11r2_scaffold_15085_1,None,ar11r2_scaffold_18337_2,None	Absent	0	None,None,None,None	Absent	0	None,None,None,None	Present	1	ar11r2_scaffold_216_38,None,None,None	Absent
Amino acid utilization	Histidinol-phosphate/aromatic aminotransferase	histidinol-phosphate/aromatic aminotransferase	histidinol-phosphate/aromatic aminotransferase	K00817.hmm	K00817	L-histidinol phosphate + 2-oxoglutarate = 3-(imidazol-4-yl)-2-oxopropyl phosphate + L-glutamate [RN:R03243]	L-histidinol phosphate; 2-oxoglutarate	3-(imidazol-4-yl)-2-oxopropyl phosphate; L-glutamate	294.13|full	Absent	0	None	Absent	0	None	Absent	0	None	Present	1	ar11r2_scaffold_2749_5	Present	2	ar11r2_scaffold_2297_9,ar11r2_scaffold_670_6	Present	1	ar11r2_scaffold_1808_2	Present	1	ar11r2_scaffold_944_4	Absent	0	None	Present	2	ar11r2_scaffold_19896_4,ar11r2_scaffold_35383_1	Present	1	ar11r2_scaffold_2344_3	Absent	0	None	Present	2	ar11r2_scaffold_7_85,ar11r2_scaffold_39_73	Present	2	ar11r2_scaffold_43_64,ar11r2_scaffold_43_52	Absent
Amino acid utilization	Serine-pyruvate aminotransferase/archaeal aspartate aminotransferase	serine-pyruvate aminotransferase/archaeal aspartate aminotransferase	serine-pyruvate aminotransferase/archaeal aspartate aminotransferase	K00830.hmm	K00830	L-alanine + glyoxylate = pyruvate + glycine [RN:R00369]	L-alanine; glyoxylate	pyruvate; glycine	414.40|full	Absent	0	None	Absent	0	None	Absent	0	None	Absent	0	None	Present	1	ar11r2_scaffold_968_13	Absent	0	None	Absent	0	None	Present	1	ar11r2_scaffold_4788_2	Absent	0	None	Absent	0	None	Absent	0	None	Present	1	ar11r2_scaffold_80_62	Absent	0	None	Absent
Ethanol fermentation	Acetate => Acetaldehyde	acetate => acetaldehyde	acetate => acetaldehyde	K00129.hmm, K00138.hmm	K00129, K00138	an aldehyde + NAD(P)+ + H2O = a carboxylate + NAD(P)H + H+ [RN:R00538 R00634]	aldehyde; NAD+; NADP+; H2O	carboxylate; NADH; NADPH; H+	710.50|full, 638.80|domain	Absent	0	None,None	Absent	0	None,None	Absent	0	None,None	Absent	0	None,None	Absent	0	None,None	Absent	0	None,None	Absent	0	None,None	Absent	0	None,None	Absent	0	None,None	Absent	0	None,None	Absent	0	None,None	Absent	0	None,None	Absent	0	None,None	Absent
Ethanol fermentation	Acetaldehyde => Ethanol	acetaldehyde => ethanol	acetaldehyde => ethanol	K13954.hmm, K00001.hmm, K04072.hmm, K00114.hmm, K00002.hmm, K04022.hmm, K22473.hmm	K13954, K00001, K04072, K00114, K00002, K04022, K22473	a primary alcohol + NAD+ = an aldehyde + NADH + H+ [RN:R00623]; a secondary alcohol + NAD+ = a ketone + NADH + H+ [RN:R00624]	primary alcohol; NAD+; secondary alcohol	aldehyde; NADH; H+; ketone	560.37|domain, 324.20|domain, 635.70|full, 672.10|full, 417.83|domain, 475.57|full, 1199.63|full	Absent	0	None,None,None,None,None,None,None	Absent	0	None,None,None,None,None,None,None	Absent	0	None,None,None,None,None,None,None	Absent	0	None,None,None,None,None,None,None	Absent	0	None,None,None,None,None,None,None	Absent	0	None,None,None,None,None,None,None	Absent	0	None,None,None,None,None,None,None	Absent	0	None,None,None,None,None,None,None	Absent	0	None,None,None,None,None,None,None	Absent	0	None,None,None,None,None,None,None	Absent	0	None,None,None,None,None,None,None	Absent	0	None,None,None,None,None,None,None	Absent	0	None,None,None,None,None,None,None	Absent
Fatty acid degradation	Fatty acid degradation	acyl-CoA dehydrogenase	acyl-CoA dehydrogenase	K00249.hmm, K00255.hmm, K06445.hmm, K06446.hmm, K09456.hmm, K09478.hmm, K11410.hmm, K15980.hmm, K18244.hmm	K00249, K00255, K06445, K06446, K09456, K09478, K11410, K15980, K18244	a acyl-CoA + electron-transfer flavoprotein = a trans-2,3-dehydroacyl-CoA + reduced electron-transfer flavoprotein [RN:R00392]	acyl-CoA; electron-transfer flavoprotein	trans-2,3-dehydroacyl-CoA; reduced electron-transfer flavoprotein	489.70|domain, 626.20|full, 695.47|full, 504.07|domain, 408.23|full, 581.97|full, 705.13|full, 767.53|full, 565.17|domain	Present	1	ar11r2_scaffold_54_19,None,None,None,None,None,None,None,None	Present	3	ar11r2_scaffold_27_36,ar11r2_scaffold_183_14,None,None,None,None,None,ar11r2_scaffold_183_14,None,None	Present	1	ar11r2_scaffold_232_29,None,None,None,None,None,None,None,None	Absent	0	None,None,None,None,None,None,None,None,None	Present	1	ar11r2_scaffold_189_17,None,None,None,None,None,None,None,None	Absent	0	None,None,None,None,None,None,None,None,None	Present	3	ar11r2_scaffold_7208_2,ar11r2_scaffold_2828_6,ar11r2_scaffold_4038_2,None,None,None,None,None,None,None,None	Absent	0	None,None,None,None,None,None,None,None,None	Absent	0	None,None,None,None,None,None,None,None,None	Present	1	ar11r2_scaffold_10816_2,None,None,None,None,None,None,None,None	Present	2	ar11r2_scaffold_1145_2,ar11r2_scaffold_1145_1,None,None,None,None,None,None,None,None	Absent	0	None,None,None,None,None,None,None,None,None	Absent	0	None,None,None,None,None,None,None,None,None	Present
Aromatics degradation	Protocatechuate/Catechol degradation	catA	catechol 1,2-dioxygenase	K03381.hmm	K03381	catechol + O2 = cis,cis-muconate [RN:R00817]	catechol; O2	cis,cis-muconate	332.83|full	Absent	0	None	Absent	0	None	Absent	0	None	Absent	0	None	Absent	0	None	Absent	0	None	Absent	0	None	Absent	0	None	Absent	0	None	Absent	0	None	Absent	0	None	Absent	0	None	Absent	0	None	Absent
Aromatics degradation	Phenol => Benzoyl-CoA	ubiX	flavin prenyltransferase	K03186.hmm	K03186	dimethylallyl phosphate + FMNH2 = prenylated FMNH2 + phosphate [RN:R11225]	dimethylallyl phosphate; FMNH2	prenylated FMNH2; phosphate	56.43|full	Absent	0	None	Present	2	ar11r2_scaffold_2_79,ar11r2_scaffold_118_40	Absent	0	None	Present	1	ar11r2_scaffold_346_22	Present	1	ar11r2_scaffold_1620_9	Present	2	ar11r2_scaffold_2193_9,ar11r2_scaffold_4741_6	Absent	0	None	Present	1	ar11r2_scaffold_4695_2	Absent	0	None	Present	1	ar11r2_scaffold_3950_2	Absent	0	None	Present	1	ar11r2_scaffold_12_61	Absent	0	None	Absent
Aromatics degradation	Phenol => Benzoyl-CoA	bsdC	vanillate/4-hydroxybenzoate decarboxylase subunit C	K01612.hmm	K01612	4-hydroxybenzoate = phenol + CO2 [RN:R01238]	4-hydroxybenzoate	phenol; CO2	635.93|full	Absent	0	None	Absent	0	None	Absent	0	None	Absent	0	None	Absent	0	None	Absent	0	None	Absent	0	None	Absent	0	None	Absent	0	None	Absent	0	None	Absent	0	None	Absent	0	None	Absent	0	None	Absent
Aromatics degradation	Benzoyl-CoA reduction	bcrC	benzoyl-CoA reductase subunit C	K04112.hmm	K04112	cyclohexa-1,5-diene-1-carbonyl-CoA + oxidized ferredoxin + 2 ADP + 2 phosphate = benzoyl-CoA + reduced ferredoxin + 2 ATP + 2 H2O [RN:R02451]	cyclohexa-1,5-diene-1-carbonyl-CoA; oxidized ferredoxin; ADP; phosphate	benzoyl-CoA; reduced ferredoxin; ATP; H2O	354.13|full	Absent	0	None	Absent	0	None	Absent	0	None	Absent	0	None	Absent	0	None	Absent	0	None	Absent	0	None	Absent	0	None	Absent	0	None	Absent	0	None	Absent	0	None	Absent	0	None	Absent	0	None	Absent
Aromatics degradation	Benzoyl-CoA reduction	bcrB	benzoyl-CoA reductase subunit B	K04113.hmm	K04113	cyclohexa-1,5-diene-1-carbonyl-CoA + oxidized ferredoxin + 2 ADP + 2 phosphate = benzoyl-CoA + reduced ferredoxin + 2 ATP + 2 H2O [RN:R02451]	cyclohexa-1,5-diene-1-carbonyl-CoA; oxidized ferredoxin; ADP; phosphate	benzoyl-CoA; reduced ferredoxin; ATP; H2O	385.17|full	Absent	0	None	Absent	0	None	Absent	0	None	Absent	0	None	Absent	0	None	Absent	0	None	Absent	0	None	Absent	0	None	Absent	0	None	Absent	0	None	Absent	0	None	Absent	0	None	Absent	0	None	Absent
Aromatics degradation	Benzoyl-CoA reduction	bcrA	benzoyl-CoA reductase subunit A	K04114.hmm	K04114	cyclohexa-1,5-diene-1-carbonyl-CoA + oxidized ferredoxin + 2 ADP + 2 phosphate = benzoyl-CoA + reduced ferredoxin + 2 ATP + 2 H2O [RN:R02451]	cyclohexa-1,5-diene-1-carbonyl-CoA; oxidized ferredoxin; ADP; phosphate	benzoyl-CoA; reduced ferredoxin; ATP; H2O	376.63|full	Absent	0	None	Absent	0	None	Absent	0	None	Absent	0	None	Absent	0	None	Absent	0	None	Absent	0	None	Absent	0	None	Absent	0	None	Absent	0	None	Absent	0	None	Absent	0	None	Absent	0	None	Absent
Aromatics degradation	Benzoyl-CoA reduction	bcrD	benzoyl-CoA reductase subunit D	K04115.hmm	K04115	cyclohexa-1,5-diene-1-carbonyl-CoA + oxidized ferredoxin + 2 ADP + 2 phosphate = benzoyl-CoA + reduced ferredoxin + 2 ATP + 2 H2O [RN:R02451]	cyclohexa-1,5-diene-1-carbonyl-CoA; oxidized ferredoxin; ADP; phosphate	benzoyl-CoA; reduced ferredoxin; ATP; H2O	303.53|full	Absent	0	None	Absent	0	None	Absent	0	None	Absent	0	None	Absent	0	None	Absent	0	None	Absent	0	None	Absent	0	None	Absent	0	None	Absent	0	None	Absent	0	None	Absent	0	None	Absent	0	None	Absent
Complex carbon degradation	Cellulose degrading	cellobiosidase	cellobiosidase	K19668.hmm	K19668	Hydrolysis of (1->4)-beta-D-glucosidic linkages in cellulose and cellotetraose, releasing cellobiose from the non-reducing ends of the chains	N/A	N/A	237.77|domain	Absent	0	None	Absent	0	None	Absent	0	None	Absent	0	None	Absent	0	None	Absent	0	None	Absent	0	None	Absent	0	None	Absent	0	None	Absent	0	None	Absent	0	None	Absent	0	None	Absent	0	None	Absent
Complex carbon degradation	Cellulose degrading	cellulase	cellulase	K01779.hmm	K01779	L-aspartate = D-aspartate [RN:R00491]	L-aspartate	D-aspartate	79.60|full	Absent	0	None	Present	1	ar11r2_scaffold_36_124	Absent	0	None	Absent	0	None	Absent	0	None	Absent	0	None	Absent	0	None	Present	1	ar11r2_scaffold_3943_1	Absent	0	None	Absent	0	None	Absent	0	None	Absent	0	None	Absent	0	None	Absent
Complex carbon degradation	Cellulose degrading	beta-glucosidase	beta-glucosidase	K01188.hmm, K05349.hmm, K05350.hmm	K01188, K05349, K05350	Hydrolysis of terminal, non-reducing beta-D-glucosyl residues with release of beta-D-glucose	N/A	N/A	674.57|domain, 482.70|full, 608.43|domain	Absent	0	None,None,None	Present	1	None,ar11r2_scaffold_21_36,None	Present	1	None,ar11r2_scaffold_278_16,None	Present	5	None,ar11r2_scaffold_131_13,ar11r2_scaffold_1_194,ar11r2_scaffold_99_19,ar11r2_scaffold_566_14,ar11r2_scaffold_5619_3,None	Absent	0	None,None,None	Absent	0	None,None,None	Present	1	None,ar11r2_scaffold_6434_1,None	Absent	0	None,None,None	Absent	0	None,None,None	Absent	0	None,None,None	Present	3	None,ar11r2_scaffold_428_19,ar11r2_scaffold_127_23,ar11r2_scaffold_1313_7,None	Absent	0	None,None,None	Present	1	None,None,ar11r2_scaffold_125_51	Absent
Complex carbon degradation	Hemicullulose debranching	arabinosidase	arabinosidase	K01209.hmm, K15921.hmm	K01209, K15921	Hydrolysis of terminal non-reducing alpha-L-arabinofuranoside residues in alpha-L-arabinosides.	N/A	N/A	178.03|full, 449.93|full	Absent	0	None,None	Absent	0	None,None	Present	1	ar11r2_scaffold_443_9,None	Present	1	ar11r2_scaffold_131_17,None	Absent	0	None,None	Absent	0	None,None	Absent	0	None,None	Absent	0	None,None	Absent	0	None,None	Absent	0	None,None	Absent	0	None,None	Absent	0	None,None	Absent	0	None,None	Absent
Complex carbon degradation	Hemicullulose debranching	beta-glucuronidase	beta-glucuronidase	K01195.hmm	K01195	a beta-D-glucuronoside + H2O = D-glucuronate + an alcohol [RN:R01478]	beta-D-glucuronoside; H2O	D-glucuronate; alcohol	404.30|full	Absent	0	None	Absent	0	None	Absent	0	None	Absent	0	None	Absent	0	None	Absent	0	None	Absent	0	None	Absent	0	None	Absent	0	None	Absent	0	None	Absent	0	None	Absent	0	None	Absent	0	None	Absent
Complex carbon degradation	Hemicullulose debranching	alpha-L-rhamnosidase	alpha-L-rhamnosidase	K05989.hmm	K05989	Hydrolysis of terminal non-reducing alpha-L-rhamnose residues in alpha-L-rhamnosides	N/A	N/A	131.47|full	Absent	0	None	Absent	0	None	Present	1	ar11r2_scaffold_443_11	Present	1	ar11r2_scaffold_377_14	Absent	0	None	Absent	0	None	Absent	0	None	Absent	0	None	Absent	0	None	Absent	0	None	Absent	0	None	Absent	0	None	Absent	0	None	Absent
Complex carbon degradation	Endohemicellulases	mannan endo-1,4-beta-mannosidase	mannan endo-1,4-beta-mannosidase	K01218.hmm, K19355.hmm	K01218, K19355	Random hydrolysis of (1->4)-beta-D-mannosidic linkages in mannans, galactomannans and glucomannans [RN:R08612]	N/A	N/A	78.03|domain, 83.53|full	Absent	0	None,None	Present	1	ar11r2_scaffold_21_35,None	Absent	0	None,None	Present	2	ar11r2_scaffold_1048_5,ar11r2_scaffold_1048_6	Absent	0	None,None	Absent	0	None,None	Absent	0	None,None	Absent	0	None,None	Absent	0	None,None	Absent	0	None,None	Present	1	ar11r2_scaffold_1135_6,None	Absent	0	None,None	Absent	0	None,None	Absent
Complex carbon degradation	Endohemicellulases	alpha-D-xyloside xylohydrolase	alpha-D-xyloside xylohydrolase	K01811.hmm	K01811	Hydrolysis of terminal, non-reducing alpha-D-xylose residues with release of alpha-D-xylose.	N/A	N/A	605.57|domain	Absent	0	None	Absent	0	None	Absent	0	None	Absent	0	None	Absent	0	None	Absent	0	None	Absent	0	None	Absent	0	None	Absent	0	None	Absent	0	None	Absent	0	None	Absent	0	None	Absent	0	None	Absent
Complex carbon degradation	Other oligosaccharide degrading	beta-xylosidase	beta-xylosidase	K01198.hmm	K01198	Hydrolysis of (1->4)-beta-D-xylans, to remove successive D-xylose residues from the non-reducing termini	N/A	N/A	107.63|full	Absent	0	None	Absent	0	None	Absent	0	None	Absent	0	None	Absent	0	None	Absent	0	None	Absent	0	None	Absent	0	None	Absent	0	None	Absent	0	None	Absent	0	None	Absent	0	None	Absent	0	None	Absent
Complex carbon degradation	Other oligosaccharide degrading	beta-mannosidase	beta-mannosidase	K01192.hmm	K01192	Hydrolysis of terminal, non-reducing beta-D-mannose residues in beta-D-mannosides [RN:R08613]	N/A	N/A	365.50|domain	Present	1	ar11r2_scaffold_351_9	Present	2	ar11r2_scaffold_128_96,ar11r2_scaffold_104_18	Present	1	ar11r2_scaffold_72_61	Absent	0	None	Absent	0	None	Absent	0	None	Absent	0	None	Absent	0	None	Absent	0	None	Absent	0	None	Absent	0	None	Absent	0	None	Absent	0	None	Absent
Complex carbon degradation	Other oligosaccharide degrading	beta-galactosidase	beta-galactosidase	K01190.hmm, K12111.hmm, K12308.hmm	K01190, K12111, K12308	Hydrolysis of terminal non-reducing beta-D-galactose residues in beta-D-galactosides	N/A	N/A	361.13|domain, 1284.10|full, 334.17|domain	Absent	0	None,None,None	Absent	0	None,None,None	Present	1	ar11r2_scaffold_188_28,None,None	Present	4	ar11r2_scaffold_131_8,ar11r2_scaffold_12535_1,ar11r2_scaffold_1048_7,ar11r2_scaffold_14_173,None,None	Absent	0	None,None,None	Absent	0	None,None,None	Absent	0	None,None,None	Absent	0	None,None,None	Absent	0	None,None,None	Absent	0	None,None,None	Absent	0	None,None,None	Absent	0	None,None,None	Absent	0	None,None,None	Absent
Complex carbon degradation	Amylolytic enzymes	alpha-amylase	alpha-amylase	K01176.hmm, K05343.hmm, K07405.hmm	K01176, K05343, K07405	Endohydrolysis of (1->4)-alpha-D-glucosidic linkages in polysaccharides containing three or more (1->4)-alpha-linked D-glucose units	N/A	N/A	221.33|domain, 482.13|domain, 393.33|full	Present	3	ar11r2_scaffold_66_63,ar11r2_scaffold_371_9,None,ar11r2_scaffold_161_15	Present	2	ar11r2_scaffold_210_30,None,ar11r2_scaffold_76_39	Present	1	None,None,ar11r2_scaffold_855_7	Present	2	ar11r2_scaffold_153_34,None,ar11r2_scaffold_10_90	Absent	0	None,None,None	Absent	0	None,None,None	Present	1	None,ar11r2_scaffold_6234_3,None	Present	2	ar11r2_scaffold_3516_3,ar11r2_scaffold_4169_3,None	Absent	0	None,None,None	Absent	0	None,None,None	Present	1	ar11r2_scaffold_537_2,None,None	Absent	0	None,None,None	Absent	0	None,None,None	Absent
Complex carbon degradation	Amylolytic enzymes	glucoamylase	glucoamylase	K01178.hmm	K01178	Hydrolysis of terminal (1->4)-linked alpha-D-glucose residues successively from non-reducing ends of the chains with release of beta-D-glucose	N/A	N/A	94.80|domain	Absent	0	None	Absent	0	None	Absent	0	None	Absent	0	None	Absent	0	None	Absent	0	None	Absent	0	None	Absent	0	None	Absent	0	None	Absent	0	None	Absent	0	None	Absent	0	None	Absent	0	None	Absent
Complex carbon degradation	Amylolytic enzymes	pullulanase	pullulanase	K01200.hmm	K01200	Hydrolysis of (1->6)-alpha-D-glucosidic linkages in pullulan, amylopectin and glycogen, and in the alpha- and beta-limit dextrins of amylopectin and glycogen	N/A	N/A	399.57|domain	Absent	0	None	Absent	0	None	Absent	0	None	Absent	0	None	Absent	0	None	Absent	0	None	Absent	0	None	Absent	0	None	Absent	0	None	Absent	0	None	Absent	0	None	Absent	0	None	Absent	0	None	Absent
Complex carbon degradation	Amylolytic enzymes	isoamylase	isoamylase	K01214.hmm	K01214	Hydrolysis of (1->6)-alpha-D-glucosidic branch linkages in glycogen, amylopectin and their beta-limit dextrins	N/A	N/A	935.73|domain	Absent	0	None	Absent	0	None	Absent	0	None	Absent	0	None	Absent	0	None	Absent	0	None	Absent	0	None	Absent	0	None	Absent	0	None	Absent	0	None	Absent	0	None	Present	1	ar11r2_scaffold_106_73	Absent	0	None	Absent
Complex carbon degradation	Chitin degrading	chitiniase	chitiniase	K01183.hmm, K13381.hmm	K01183, K13381	Random endo-hydrolysis of N-acetyl-beta-D-glucosaminide (1->4)-beta-linkages in chitin and chitodextrins	N/A	N/A	65.27|domain, 442.27|domain	Absent	0	None,None	Absent	0	None,None	Absent	0	None,None	Present	1	ar11r2_scaffold_6_101,None	Absent	0	None,None	Absent	0	None,None	Absent	0	None,None	Absent	0	None,None	Absent	0	None,None	Absent	0	None,None	Absent	0	None,None	Absent	0	None,None	Absent	0	None,None	Absent
Complex carbon degradation	Chitin degrading	hexosaminidase	hexosaminidase	K01207.hmm, K12373.hmm, K14459.hmm	K01207, K12373, K14459	Hydrolysis of terminal non-reducing N-acetyl-D-hexosamine residues in N-acetyl-beta-D-hexosaminides	N/A	N/A	267.07|domain, 92.53|full, 116.47|full	Present	1	ar11r2_scaffold_11_150,None,None	Present	1	ar11r2_scaffold_3_60,None,None	Present	3	ar11r2_scaffold_304_18,ar11r2_scaffold_402_3,ar11r2_scaffold_560_4,None	Present	3	ar11r2_scaffold_145_46,ar11r2_scaffold_99_24,ar11r2_scaffold_186_20,None	Present	1	ar11r2_scaffold_2811_8,None,None	Absent	0	None,None,None	Present	1	ar11r2_scaffold_3769_7,None,None	Absent	0	None,None,None	Present	1	ar11r2_scaffold_5599_10,None,None	Absent	0	None,None,None	Present	1	ar11r2_scaffold_5494_1,None,None	Present	2	ar11r2_scaffold_143_79,ar11r2_scaffold_20_80,None,None	Present	2	ar11r2_scaffold_43_40,ar11r2_scaffold_583_8,None,None	Absent
Fermentation	Pyruvate oxidation	porA	pyruvate ferredoxin oxidoreductase alpha subunit	K00169.hmm	K00169	pyruvate + CoA + 2 oxidized ferredoxin = acetyl-CoA + CO2 + 2 reduced ferredoxin + 2 H+ [RN:R01196]	pyruvate; CoA; oxidized ferredoxin	acetyl-CoA; CO2; reduced ferredoxin; H+	291.77|full	Absent	0	None	Absent	0	None	Absent	0	None	Absent	0	None	Present	1	ar11r2_scaffold_1815_2	Present	1	ar11r2_scaffold_1085_2	Absent	0	None	Absent	0	None	Absent	0	None	Absent	0	None	Absent	0	None	Absent	0	None	Present	1	ar11r2_scaffold_84_6	Absent
Fermentation	Alcohol utilization	adh	alcohol dehydrogenase	K00001.hmm	K00001	a primary alcohol + NAD+ = an aldehyde + NADH + H+ [RN:R00623]; a secondary alcohol + NAD+ = a ketone + NADH + H+ [RN:R00624]	primary alcohol; NAD+; secondary alcohol	aldehyde; NADH; H+; ketone	324.20|domain	Absent	0	None	Absent	0	None	Absent	0	None	Absent	0	None	Absent	0	None	Absent	0	None	Absent	0	None	Absent	0	None	Absent	0	None	Absent	0	None	Absent	0	None	Absent	0	None	Absent	0	None	Absent
Fermentation	Lactate utilization	ldh	L-lactate dehydrogenase	K00016.hmm	K00016	(S)-lactate + NAD+ = pyruvate + NADH + H+ [RN:R00703]	(S)-lactate; NAD+	pyruvate; NADH; H+	306.00|full	Absent	0	None	Absent	0	None	Absent	0	None	Absent	0	None	Absent	0	None	Absent	0	None	Absent	0	None	Absent	0	None	Absent	0	None	Absent	0	None	Absent	0	None	Absent	0	None	Absent	0	None	Absent
Fermentation	Acetogenesis	acdA	acetyl coenzyme A synthetase (ADP forming), alpha domain	TIGR02717.hmm	K01905	ATP + acetate + CoA = ADP + phosphate + acetyl-CoA [RN:R00229]	ATP; acetate; CoA	ADP; phosphate; acetyl-CoA	463.00|full	Absent	0	None	Absent	0	None	Absent	0	None	Absent	0	None	Absent	0	None	Absent	0	None	Absent	0	None	Absent	0	None	Present	1	ar11r2_scaffold_1513_5	Present	1	ar11r2_scaffold_5413_2	Absent	0	None	Present	1	ar11r2_scaffold_399_12	Present	1	ar11r2_scaffold_678_11	Absent
Fermentation	Acetogenesis	ack	acetate kinase	TIGR00016.hmm	K00925	ATP + acetate = ADP + acetyl phosphate [RN:R00315]	ATP; acetate	ADP; acetyl phosphate	146.10|full	Present	1	ar11r2_scaffold_733_8	Present	1	ar11r2_scaffold_81_8	Present	1	ar11r2_scaffold_278_1	Present	1	ar11r2_scaffold_391_15	Present	1	ar11r2_scaffold_1294_8	Absent	0	None	Absent	0	None	Absent	0	None	Present	1	ar11r2_scaffold_7374_2	Present	1	ar11r2_scaffold_2476_3	Present	1	ar11r2_scaffold_458_3	Present	1	ar11r2_scaffold_433_15	Present	1	ar11r2_scaffold_678_6	Absent
Fermentation	Acetogenesis	pta	phosphate acetyltransferase	TIGR00651.hmm	K00625	acetyl-CoA + phosphate = CoA + acetyl phosphate [RN:R00230]	acetyl-CoA; phosphate	CoA; acetyl phosphate	205.40|full	Present	2	ar11r2_scaffold_733_6,ar11r2_scaffold_2464_2	Present	3	ar11r2_scaffold_81_10,ar11r2_scaffold_414_1,ar11r2_scaffold_169_16	Absent	0	None	Present	1	ar11r2_scaffold_391_16	Absent	0	None	Absent	0	None	Present	1	ar11r2_scaffold_5530_1	Absent	0	None	Absent	0	None	Present	1	ar11r2_scaffold_2476_4	Present	2	ar11r2_scaffold_458_4,ar11r2_scaffold_4666_1	Absent	0	None	Present	1	ar11r2_scaffold_678_7	Absent
Fermentation	Acetate to acetyl-CoA	acs	acetyl-CoA synthetase	TIGR02188.hmm	K01895	ATP + acetate + CoA = AMP + diphosphate + acetyl-CoA [RN:R00235]	ATP; acetate; CoA	AMP; diphosphate; acetyl-CoA	684.65|full	Absent	0	None	Absent	0	None	Absent	0	None	Absent	0	None	Present	1	ar11r2_scaffold_1084_8	Absent	0	None	Present	1	ar11r2_scaffold_1416_5	Absent	0	None	Present	1	ar11r2_scaffold_7403_3	Present	1	ar11r2_scaffold_4685_3	Absent	0	None	Present	1	ar11r2_scaffold_988_7	Present	1	ar11r2_scaffold_467_2	Absent
Fermentation	Pyruvate <=> acetyl-CoA + formate	pflD	formate C-acetyltransferase	K00656.hmm	K00656	acetyl-CoA + formate = CoA + pyruvate [RN:R00212]	acetyl-CoA; formate	CoA; pyruvate	751.63|domain	Absent	0	None	Absent	0	None	Absent	0	None	Absent	0	None	Absent	0	None	Absent	0	None	Absent	0	None	Absent	0	None	Absent	0	None	Absent	0	None	Absent	0	None	Absent	0	None	Absent	0	None	Absent
C1 metabolism	Methanol oxidation	mxaF	methanol dehydrogenase (cytochrome c) subunit 1	methanol_dehydrogenase_pqq_xoxF_mxaF.hmm	K14028	a primary alcohol + 2 ferricytochrome cL = an aldehyde + 2 ferrocytochrome cL + 2 H+ [RN:R10713]	primary alcohol; ferricytochrome cL	aldehyde; ferrocytochrome cL; H+	400|full	Absent	0	None	Absent	0	None	Absent	0	None	Absent	0	None	Absent	0	None	Absent	0	None	Absent	0	None	Absent	0	None	Absent	0	None	Absent	0	None	Absent	0	None	Absent	0	None	Absent	0	None	Absent
C1 metabolism	Methanol oxidation	mdh	methanol dehydrogenase	TIGR04266.hmm	K00093	methanol + NAD+ = formaldehyde + NADH + H+ [RN:R00605]	methanol; NAD+	formaldehyde; NADH; H+	400.00|full	Absent	0	None	Absent	0	None	Absent	0	None	Absent	0	None	Absent	0	None	Absent	0	None	Absent	0	None	Absent	0	None	Absent	0	None	Absent	0	None	Absent	0	None	Absent	0	None	Absent	0	None	Absent
C1 metabolism	Methyl amine -> formaldehyde	mauA	methylamine dehydrogenase light chain	TIGR02659.hmm	K15228	methylamine + H2O + 2 amicyanin = formaldehyde + NH3 + 2 reduced amicyanin [RN:R00606]	methylamine; H2O; amicyanin	formaldehyde; NH3; reduced amicyanin	85.80|full	Absent	0	None	Absent	0	None	Absent	0	None	Absent	0	None	Absent	0	None	Absent	0	None	Absent	0	None	Absent	0	None	Absent	0	None	Absent	0	None	Absent	0	None	Absent	0	None	Absent	0	None	Absent
C1 metabolism	Methyl amine -> formaldehyde	mauB	methylamine dehydrogenase heavy chain	TIGR02658.hmm	K15229	methylamine + H2O + 2 amicyanin = formaldehyde + NH3 + 2 reduced amicyanin [RN:R00606]	methylamine; H2O; amicyanin	formaldehyde; NH3; reduced amicyanin	90.50|full	Absent	0	None	Absent	0	None	Absent	0	None	Absent	0	None	Absent	0	None	Absent	0	None	Absent	0	None	Absent	0	None	Absent	0	None	Absent	0	None	Absent	0	None	Absent	0	None	Absent	0	None	Absent
C1 metabolism	Formaldehyde oxidation	fdhA	glutathione-independent formaldehyde dehydrogenase	TIGR02819.hmm	K00148	formaldehyde + NAD+ + H2O = formate + NADH + 2 H+ [RN:R00604]	formaldehyde; NAD+; H2O	formate; NADH; H+	425.15|full	Absent	0	None	Absent	0	None	Absent	0	None	Absent	0	None	Absent	0	None	Absent	0	None	Absent	0	None	Absent	0	None	Absent	0	None	Absent	0	None	Absent	0	None	Absent	0	None	Absent	0	None	Absent
C1 metabolism	Formaldehyde oxidation	fghA	S-formylglutathione hydrolase	TIGR02821.hmm	K01070	S-formylglutathione + H2O = glutathione + formate [RN:R00527]	S-formylglutathione; H2O	glutathione; formate	131.95|full	Absent	0	None	Absent	0	None	Absent	0	None	Absent	0	None	Absent	0	None	Absent	0	None	Absent	0	None	Absent	0	None	Absent	0	None	Absent	0	None	Absent	0	None	Present	1	ar11r2_scaffold_295_22	Absent	0	None	Present
C1 metabolism	Formaldehyde oxidation	frmA	S-(hydroxymethyl)glutathione dehydrogenase / alcohol dehydrogenase	TIGR02818.hmm	K00121	S-(hydroxymethyl)glutathione + NAD(P)+ = S-formylglutathione + NAD(P)H + H+ [RN:R06983 R07140]	S-(hydroxymethyl)glutathione; NAD+; NADP+	S-formylglutathione; NADH; NADPH; H+	509.55|full	Absent	0	None	Absent	0	None	Absent	0	None	Absent	0	None	Absent	0	None	Absent	0	None	Absent	0	None	Absent	0	None	Absent	0	None	Absent	0	None	Absent	0	None	Present	1	ar11r2_scaffold_295_23	Absent	0	None	Present
C1 metabolism	Formaldehyde oxidation	mycoS_dep_FDH	S-(hydroxymethyl)mycothiol dehydrogenase	TIGR03451.hmm	K00153	S-(hydroxymethyl)mycothiol + NAD+ = S-formylmycothiol + NADH + H+ [RN:R09129]	S-(hydroxymethyl)mycothiol; NAD+	S-formylmycothiol; NADH; H+	512.15|full	Absent	0	None	Absent	0	None	Absent	0	None	Absent	0	None	Absent	0	None	Absent	0	None	Absent	0	None	Absent	0	None	Absent	0	None	Absent	0	None	Absent	0	None	Absent	0	None	Absent	0	None	Absent
C1 metabolism	Formaldehyde oxidation	fae	5,6,7,8-tetrahydromethanopterin hydro-lyase	TIGR03126.hmm	K10713	5,6,7,8-tetrahydromethanopterin + formaldehyde = 5,10-methylenetetrahydromethanopterin + H2O [RN:R08058]	5,6,7,8-tetrahydromethanopterin; formaldehyde	5,10-methylenetetrahydromethanopterin; H2O	31.15|full	Absent	0	None	Absent	0	None	Absent	0	None	Absent	0	None	Absent	0	None	Absent	0	None	Absent	0	None	Absent	0	None	Absent	0	None	Absent	0	None	Absent	0	None	Present	1	ar11r2_scaffold_302_32	Absent	0	None	Absent
C1 metabolism	Formate oxidation	fdoG	formate dehydrogenase major subunit	K00123.hmm	K00123	formate + NAD+ = CO2 + NADH [RN:R00519]	formate; NAD+ [CPD:C00003]	CO2; NADH	822.07|full	Absent	0	None	Absent	0	None	Absent	0	None	Present	1	ar11r2_scaffold_15_90	Absent	0	None	Absent	0	None	Absent	0	None	Absent	0	None	Absent	0	None	Absent	0	None	Absent	0	None	Absent	0	None	Absent	0	None	Absent
C1 metabolism	Formate oxidation	fdwB	formate dehydrogenase beta subunit	K22515.hmm	K22515	formate + NAD+ = CO2 + NADH [RN:R00519]	formate; NAD+ [CPD:C00003]	CO2; NADH	548.60|domain	Absent	0	None	Absent	0	None	Absent	0	None	Absent	0	None	Absent	0	None	Absent	0	None	Absent	0	None	Absent	0	None	Absent	0	None	Absent	0	None	Absent	0	None	Absent	0	None	Absent	0	None	Absent
C1 metabolism	Formate oxidation	fdoH	formate dehydrogenase iron-sulfur subunit	K00124.hmm	K00124	formate + NAD+ = CO2 + NADH [RN:R00519]	formate; NAD+ [CPD:C00003]	CO2; NADH	160.27|full	Absent	0	None	Absent	0	None	Absent	0	None	Present	1	ar11r2_scaffold_1_128	Present	1	ar11r2_scaffold_1044_7	Absent	0	None	Absent	0	None	Present	1	ar11r2_scaffold_722_2	Absent	0	None	Present	1	ar11r2_scaffold_16099_2	Absent	0	None	Absent	0	None	Absent	0	None	Absent
C1 metabolism	Formate oxidation	fdhA	formate dehydrogenase (coenzyme F420) alpha subunit	K22516.hmm	K22516	formate + oxidized coenzyme F420 = CO2 + reduced coenzyme F420 [RN:R10797]	formate; oxidized coenzyme F420	CO2; reduced coenzyme F420	1010.23|full	Absent	0	None	Absent	0	None	Absent	0	None	Absent	0	None	Absent	0	None	Absent	0	None	Absent	0	None	Absent	0	None	Absent	0	None	Absent	0	None	Absent	0	None	Absent	0	None	Absent	0	None	Absent
C1 metabolism	Formate oxidation	fdhB	formate dehydrogenase (coenzyme F420) beta subunit	K00125.hmm	K00125	formate + oxidized coenzyme F420 = CO2 + reduced coenzyme F420 [RN:R10797]	formate; oxidized coenzyme F420	CO2; reduced coenzyme F420	236.53|full	Absent	0	None	Absent	0	None	Absent	0	None	Absent	0	None	Absent	0	None	Absent	0	None	Absent	0	None	Absent	0	None	Absent	0	None	Present	1	ar11r2_scaffold_3455_2	Absent	0	None	Absent	0	None	Absent	0	None	Absent
C1 metabolism	Aerobic CO oxidation	coxS	aerobic carbon-monoxide dehydrogenase small subunit	K03518.hmm	K03518	CO + a quinone + H2O = CO2 + a quinol [RN:R11168]	CO; quinone; H2O	CO2; quinol	241.60|domain	Absent	0	None	Absent	0	None	Absent	0	None	Absent	0	None	Absent	0	None	Absent	0	None	Present	1	ar11r2_scaffold_4104_3	Present	1	ar11r2_scaffold_1432_6	Absent	0	None	Absent	0	None	Absent	0	None	Absent	0	None	Absent	0	None	Absent
C1 metabolism	Aerobic CO oxidation	coxM	aerobic carbon-monoxide dehydrogenase medium subunit	K03519.hmm	K03519	CO + a quinone + H2O = CO2 + a quinol [RN:R11168]	CO; quinone; H2O	CO2; quinol	265.87|domain	Absent	0	None	Present	1	ar11r2_scaffold_777_11	Absent	0	None	Absent	0	None	Absent	0	None	Absent	0	None	Absent	0	None	Absent	0	None	Absent	0	None	Absent	0	None	Absent	0	None	Absent	0	None	Absent	0	None	Absent
C1 metabolism	Aerobic CO oxidation	coxL	aerobic carbon-monoxide dehydrogenase large subunit	K03520.hmm	K03520	CO + a quinone + H2O = CO2 + a quinol [RN:R11168]	CO; quinone; H2O	CO2; quinol	835.30|full	Absent	0	None	Absent	0	None	Absent	0	None	Absent	0	None	Absent	0	None	Absent	0	None	Present	1	ar11r2_scaffold_1416_1	Absent	0	None	Absent	0	None	Absent	0	None	Absent	0	None	Absent	0	None	Absent	0	None	Absent
Methane metabolism	Methane oxidation - Partculate methane monooxygenase	pmoA	methane/ammonia monooxygenase subunit A	pmoA.hmm	K10944	methane + quinol + O2 = methanol + quinone + H2O [RN:R09518]	methane; quinol; O2	methanol; quinone; H2O	92.50|full	Absent	0	None	Absent	0	None	Absent	0	None	Absent	0	None	Absent	0	None	Absent	0	None	Absent	0	None	Absent	0	None	Absent	0	None	Absent	0	None	Absent	0	None	Absent	0	None	Absent	0	None	Absent
Methane metabolism	Methane oxidation - Partculate methane monooxygenase	pmoB	methane/ammonia monooxygenase subunit B	pmoB.hmm	K10945	methane + quinol + O2 = methanol + quinone + H2O [RN:R09518]	methane; quinol; O2	methanol; quinone; H2O	202.10|full	Absent	0	None	Absent	0	None	Absent	0	None	Absent	0	None	Absent	0	None	Absent	0	None	Absent	0	None	Absent	0	None	Absent	0	None	Absent	0	None	Absent	0	None	Absent	0	None	Absent	0	None	Absent
Methane metabolism	Methane oxidation - Partculate methane monooxygenase	pmoC	methane/ammonia monooxygenase subunit C	pmoC.hmm	K10946	methane + quinol + O2 = methanol + quinone + H2O [RN:R09518]	methane; quinol; O2	methanol; quinone; H2O	124.60|full	Absent	0	None	Absent	0	None	Absent	0	None	Absent	0	None	Absent	0	None	Absent	0	None	Absent	0	None	Absent	0	None	Absent	0	None	Absent	0	None	Absent	0	None	Absent	0	None	Absent	0	None	Absent
Methane metabolism	Methane oxidation - Soluble methane monoxygenase	mmoB	methane monooxygenase regulatory protein B	PF02406.hmm	K16160	methane + NAD(P)H + H+ + O2 = methanol + NAD(P)+ + H2O [RN:R01142 R01143]	methane; NADH; NADPH; H+; O2	methanol; NAD+; NADP+; H2O	10|full	Absent	0	None	Absent	0	None	Absent	0	None	Absent	0	None	Absent	0	None	Absent	0	None	Absent	0	None	Absent	0	None	Absent	0	None	Absent	0	None	Absent	0	None	Absent	0	None	Absent	0	None	Absent
Methane metabolism	Methane oxidation - Soluble methane monoxygenase	mmoD	methane monooxygenase component D	TIGR04550.hmm	K16162	methane + NAD(P)H + H+ + O2 = methanol + NAD(P)+ + H2O [RN:R01142 R01143]	methane; NADH; NADPH; H+; O2	methanol; NAD+; NADP+; H2O	28.00|full	Absent	0	None	Absent	0	None	Absent	0	None	Absent	0	None	Absent	0	None	Absent	0	None	Absent	0	None	Absent	0	None	Absent	0	None	Absent	0	None	Absent	0	None	Absent	0	None	Absent	0	None	Absent
Methane metabolism	Methane production	mcrA	methyl-coenzyme M reductase alpha subunit	TIGR03256.hmm	K00399	methyl-CoM + CoB = CoM-S-S-CoB + methane [RN:R04541]	methyl-CoM; CoB	CoM-S-S-CoB; methane	314.45|full	Absent	0	None	Absent	0	None	Absent	0	None	Absent	0	None	Absent	0	None	Absent	0	None	Absent	0	None	Absent	0	None	Absent	0	None	Absent	0	None	Absent	0	None	Absent	0	None	Absent	0	None	Absent
Methane metabolism	Methane production	mcrB	methyl-coenzyme M reductase beta subunit	TIGR03257.hmm	K00401	methyl-CoM + CoB = CoM-S-S-CoB + methane [RN:R04541]	methyl-CoM; CoB	CoM-S-S-CoB; methane	173.35|full	Absent	0	None	Absent	0	None	Absent	0	None	Absent	0	None	Absent	0	None	Absent	0	None	Absent	0	None	Absent	0	None	Absent	0	None	Absent	0	None	Absent	0	None	Absent	0	None	Absent	0	None	Absent
Methane metabolism	Methane production	mcrC	methyl-coenzyme M reductase subunit C	TIGR03259.hmm	K03421	methyl-CoM + CoB = CoM-S-S-CoB + methane [RN:R04541]	methyl-CoM; CoB	CoM-S-S-CoB; methane	171.60|full	Absent	0	None	Absent	0	None	Absent	0	None	Absent	0	None	Absent	0	None	Absent	0	None	Absent	0	None	Absent	0	None	Absent	0	None	Absent	0	None	Absent	0	None	Absent	0	None	Absent	0	None	Absent
Carbon fixation	CBB cycle - Rubisco	Form I	Form I RuBisCO large subunit	rubisco_form_I.hmm	K01601	D-ribulose 1,5-bisphosphate + CO2 + H2O = 2 3-phospho-D-glycerate + 2 H+ [RN:R00024]	D-ribulose 1,5-bisphosphate; CO2; H2O	3-phospho-D-glycerate; H+	500|full	Absent	0	None	Absent	0	None	Absent	0	None	Absent	0	None	Absent	0	None	Absent	0	None	Absent	0	None	Absent	0	None	Present	1	ar11r2_scaffold_1685_5	Absent	0	None	Absent	0	None	Absent	0	None	Present	1	ar11r2_scaffold_418_4	Absent
Carbon fixation	CBB cycle - Rubisco	Form II	Form II RuBisCO large subunit	rubisco_form_II.hmm	K01601	D-ribulose 1,5-bisphosphate + CO2 + H2O = 2 3-phospho-D-glycerate + 2 H+ [RN:R00024]	D-ribulose 1,5-bisphosphate; CO2; H2O	3-phospho-D-glycerate; H+	500|full	Absent	0	None	Absent	0	None	Absent	0	None	Absent	0	None	Present	1	ar11r2_scaffold_298_19	Absent	0	None	Absent	0	None	Absent	0	None	Present	1	ar11r2_scaffold_2829_3	Absent	0	None	Absent	0	None	Present	1	ar11r2_scaffold_83_18	Present	1	ar11r2_scaffold_965_9	Absent
Carbon fixation	CBB cycle - Rubisco	Form II/III	Form II/III RuBisCO large subunit	rubisco_form_II_III.hmm	K01601	D-ribulose 1,5-bisphosphate + CO2 + H2O = 2 3-phospho-D-glycerate + 2 H+ [RN:R00024]	D-ribulose 1,5-bisphosphate; CO2; H2O	3-phospho-D-glycerate; H+	500|full	Absent	0	None	Absent	0	None	Absent	0	None	Absent	0	None	Absent	0	None	Absent	0	None	Absent	0	None	Absent	0	None	Absent	0	None	Absent	0	None	Absent	0	None	Absent	0	None	Absent	0	None	Absent
Carbon fixation	CBB cycle - Rubisco	Form III	Form III RuBisCO large subunit	rubisco_form_III.hmm	K01601	D-ribulose 1,5-bisphosphate + CO2 + H2O = 2 3-phospho-D-glycerate + 2 H+ [RN:R00024]	D-ribulose 1,5-bisphosphate; CO2; H2O	3-phospho-D-glycerate; H+	450|full	Absent	0	None	Absent	0	None	Absent	0	None	Absent	0	None	Absent	0	None	Absent	0	None	Absent	0	None	Absent	0	None	Absent	0	None	Absent	0	None	Absent	0	None	Absent	0	None	Absent	0	None	Absent
Carbon fixation	CBB cycle - Rubisco	Form IV	Form IV RuBisCO large subunit	rubisco_form_IV.hmm	K01601	D-ribulose 1,5-bisphosphate + CO2 + H2O = 2 3-phospho-D-glycerate + 2 H+ [RN:R00024]	D-ribulose 1,5-bisphosphate; CO2; H2O	3-phospho-D-glycerate; H+	500|full	Absent	0	None	Absent	0	None	Absent	0	None	Absent	0	None	Absent	0	None	Absent	0	None	Absent	0	None	Absent	0	None	Absent	0	None	Absent	0	None	Absent	0	None	Absent	0	None	Absent	0	None	Absent
Carbon fixation	3 Hydroxypropionate cycle	prpE	propionyl-CoA synthetase	K01908.hmm	K01908	2 3-phospho-D-glycerate + 2 H+ = D-ribulose 1,5-bisphosphate + CO2 + H2O [RN:R00024]	3-phospho-D-glycerate; H+	D-ribulose 1,5-bisphosphate; CO2; H2O	784.73|domain	Absent	0	None	Absent	0	None	Absent	0	None	Absent	0	None	Present	1	ar11r2_scaffold_1204_8	Absent	0	None	Absent	0	None	Absent	0	None	Absent	0	None	Absent	0	None	Absent	0	None	Present	1	ar11r2_scaffold_252_19	Absent	0	None	Absent
Carbon fixation	3 Hydroxypropionate cycle	mcr	malonyl-CoA reductase / 3-hydroxypropionate dehydrogenase (NADP+)	K14468.hmm	K14468	3-hydroxypropanoate + NADP+ = malonate semialdehyde + NADPH + H+ [RN:R09289]	3-hydroxypropanoate; NADP+	malonate semialdehyde; NADPH; H+	1893.80|full	Absent	0	None	Absent	0	None	Absent	0	None	Absent	0	None	Absent	0	None	Absent	0	None	Absent	0	None	Absent	0	None	Absent	0	None	Absent	0	None	Absent	0	None	Absent	0	None	Absent	0	None	Absent
Carbon fixation	3 Hydroxypropionate cycle	K15017	malonyl-CoA/succinyl-CoA reductase (NADPH)	K15017.hmm	K15017	succinate semialdehyde + CoA + NADP+ = succinyl-CoA + NADPH + H+ [RN:R09280]	succinate semialdehyde; CoA; NADP+	succinyl-CoA; NADPH; H+	702.03|full	Absent	0	None	Absent	0	None	Absent	0	None	Absent	0	None	Absent	0	None	Absent	0	None	Absent	0	None	Absent	0	None	Absent	0	None	Absent	0	None	Absent	0	None	Absent	0	None	Absent	0	None	Absent
Carbon fixation	3HP/4HB	K14466	4-hydroxybutyrate---CoA ligase (ADP-forming)	K14466.hmm	K14466	ATP + 4-hydroxybutanoate + CoA = AMP + diphosphate + 4-hydroxybutanoyl-CoA [RN:R09279]	ATP; 4-hydroxybutanoate; CoA	AMP; diphosphate; 4-hydroxybutanoyl-CoA	920.27|full	Absent	0	None	Absent	0	None	Absent	0	None	Absent	0	None	Absent	0	None	Absent	0	None	Absent	0	None	Absent	0	None	Absent	0	None	Absent	0	None	Absent	0	None	Absent	0	None	Absent	0	None	Absent
Carbon fixation	3HP/4HB	4hbl	4-hydroxybutyrate---CoA ligase (ADP-forming)	K14467.hmm	K14467	ATP + 4-hydroxybutanoate + CoA = AMP + diphosphate + 4-hydroxybutanoyl-CoA [RN:R09279]	ATP; 4-hydroxybutanoate; CoA	AMP; diphosphate; 4-hydroxybutanoyl-CoA	1016.20|domain	Absent	0	None	Absent	0	None	Absent	0	None	Absent	0	None	Absent	0	None	Absent	0	None	Absent	0	None	Absent	0	None	Absent	0	None	Absent	0	None	Absent	0	None	Absent	0	None	Absent	0	None	Absent
Carbon fixation	3HP/4HB	K18861	4-hydroxybutyrate---CoA ligase (ADP-forming)	K18861.hmm	K18861	ATP + 4-hydroxybutanoate + CoA = AMP + diphosphate + 4-hydroxybutanoyl-CoA [RN:R09279]	ATP; 4-hydroxybutanoate; CoA	AMP; diphosphate; 4-hydroxybutanoyl-CoA	950.13|full	Absent	0	None	Absent	0	None	Absent	0	None	Absent	0	None	Absent	0	None	Absent	0	None	Absent	0	None	Absent	0	None	Absent	0	None	Absent	0	None	Absent	0	None	Absent	0	None	Absent	0	None	Absent
Carbon fixation	3HP/4HB	E6.2.1.56	4-hydroxybutyrate---CoA ligase (ADP-forming)	K18593.hmm	K18593	ATP + 4-hydroxybutanoate + CoA = ADP + phosphate + 4-hydroxybutanoyl-CoA [RN:R10758]	ATP; 4-hydroxybutanoate; CoA	ADP; phosphate; 4-hydroxybutanoyl-CoA	1233.23|full	Absent	0	None	Absent	0	None	Absent	0	None	Absent	0	None	Absent	0	None	Absent	0	None	Absent	0	None	Absent	0	None	Absent	0	None	Absent	0	None	Absent	0	None	Absent	0	None	Absent	0	None	Absent
Carbon fixation	3HP/4HB	abfD	4-hydroxybutyryl-CoA dehydratase / vinylacetyl-CoA-Delta-isomerase	K14534.hmm	K14534	4-hydroxybutanoyl-CoA = (E)-but-2-enoyl-CoA + H2O [RN:R10782]	4-hydroxybutanoyl-CoA	(E)-but-2-enoyl-CoA; H2O	420.77|full	Absent	0	None	Absent	0	None	Absent	0	None	Absent	0	None	Absent	0	None	Absent	0	None	Absent	0	None	Absent	0	None	Absent	0	None	Absent	0	None	Absent	0	None	Absent	0	None	Absent	0	None	Absent
Carbon fixation	Wood Ljungdahl pathway	cdhD	acetyl-CoA decarbonylase/synthase, CODH/ACS complex subunit delta	K00194.hmm	K00194	a [methyl-Co(III) corrinoid Fe-S protein] + tetrahydrosarcinapterin = a [Co(I) corrinoid Fe-S protein] + 5-methyltetrahydrosarcinapterin [RN:R10385]	[methyl-Co(III) corrinoid Fe-S protein]; tetrahydrosarcinapterin	[Co(I) corrinoid Fe-S protein]; 5-methyltetrahydrosarcinapterin	169.40|full	Absent	0	None	Absent	0	None	Absent	0	None	Absent	0	None	Absent	0	None	Absent	0	None	Absent	0	None	Absent	0	None	Absent	0	None	Present	1	ar11r2_scaffold_10861_2	Absent	0	None	Absent	0	None	Absent	0	None	Absent
Carbon fixation	Wood Ljungdahl pathway	cdhE	acetyl-CoA decarbonylase/synthase, CODH/ACS complex subunit gamma	K00197.hmm	K00197	a [methyl-Co(III) corrinoid Fe-S protein] + tetrahydrosarcinapterin = a [Co(I) corrinoid Fe-S protein] + 5-methyltetrahydrosarcinapterin [RN:R10385]	[methyl-Co(III) corrinoid Fe-S protein]; tetrahydrosarcinapterin	[Co(I) corrinoid Fe-S protein]; 5-methyltetrahydrosarcinapterin	206.30|full	Absent	0	None	Absent	0	None	Absent	0	None	Absent	0	None	Absent	0	None	Absent	0	None	Absent	0	None	Absent	0	None	Absent	0	None	Present	1	ar11r2_scaffold_26777_1	Absent	0	None	Absent	0	None	Absent	0	None	Absent
Carbon fixation	Wood Ljungdahl pathway	cooS	anaerobic carbon-monoxide dehydrogenase catalytic subunit	K00198.hmm	K00198	a [methyl-Co(III) corrinoid Fe-S protein] + tetrahydrosarcinapterin = a [Co(I) corrinoid Fe-S protein] + 5-methyltetrahydrosarcinapterin [RN:R10385]	[methyl-Co(III) corrinoid Fe-S protein]; tetrahydrosarcinapterin	[Co(I) corrinoid Fe-S protein]; 5-methyltetrahydrosarcinapterin	231.90|full	Absent	0	None	Absent	0	None	Absent	0	None	Absent	0	None	Absent	0	None	Absent	0	None	Absent	0	None	Absent	0	None	Absent	0	None	Present	2	ar11r2_scaffold_9706_3,ar11r2_scaffold_33367_2	Absent	0	None	Absent	0	None	Absent	0	None	Absent
Carbon fixation	Reverse TCA cycle	aclA	ATP-citrate lyase alpha-subunit	acetate_citrate_lyase_aclA.hmm	K15230	ADP + phosphate + acetyl-CoA + oxaloacetate = ATP + citrate + CoA [RN:R00352]	ADP; phosphate; acetyl-CoA; oxaloacetate	ATP; citrate; CoA	215|full	Absent	0	None	Absent	0	None	Absent	0	None	Absent	0	None	Absent	0	None	Absent	0	None	Absent	0	None	Absent	0	None	Absent	0	None	Absent	0	None	Absent	0	None	Absent	0	None	Absent	0	None	Absent
Carbon fixation	Reverse TCA cycle	aclB	ATP-citrate lyase beta-subunit	acetate_citrate_lyase_aclB.hmm	K15231	ADP + phosphate + acetyl-CoA + oxaloacetate = ATP + citrate + CoA [RN:R00352]	ADP; phosphate; acetyl-CoA; oxaloacetate	ATP; citrate; CoA	177|full	Absent	0	None	Absent	0	None	Absent	0	None	Absent	0	None	Absent	0	None	Present	1	ar11r2_scaffold_2329_6	Absent	0	None	Absent	0	None	Absent	0	None	Absent	0	None	Absent	0	None	Absent	0	None	Absent	0	None	Absent
Nitrogen cycling	Ammonia oxidation	amoA	methane/ammonia monooxygenase subunit A	amoA.hmm	K10944	NH3 + a reduced acceptor + O2 = NH2OH + an acceptor + H2O [RN:R09519]	NH3; reduced acceptor; O2	NH2OH; acceptor; H2O	92.50|full	Absent	0	None	Absent	0	None	Absent	0	None	Absent	0	None	Absent	0	None	Absent	0	None	Absent	0	None	Absent	0	None	Absent	0	None	Absent	0	None	Absent	0	None	Absent	0	None	Absent	0	None	Absent
Nitrogen cycling	Ammonia oxidation	amoB	methane/ammonia monooxygenase subunit B	amoB.hmm	K10945	NH3 + a reduced acceptor + O2 = NH2OH + an acceptor + H2O [RN:R09519]	NH3; reduced acceptor; O2	NH2OH; acceptor; H2O	202.10|full	Absent	0	None	Absent	0	None	Absent	0	None	Absent	0	None	Absent	0	None	Absent	0	None	Absent	0	None	Absent	0	None	Absent	0	None	Absent	0	None	Absent	0	None	Absent	0	None	Absent	0	None	Absent
Nitrogen cycling	Ammonia oxidation	amoC	methane/ammonia monooxygenase subunit C	amoC.hmm	K10946	NH3 + a reduced acceptor + O2 = NH2OH + an acceptor + H2O [RN:R09519]	NH3; reduced acceptor; O2	NH2OH; acceptor; H2O	124.60|full	Absent	0	None	Absent	0	None	Absent	0	None	Absent	0	None	Absent	0	None	Absent	0	None	Absent	0	None	Absent	0	None	Absent	0	None	Absent	0	None	Absent	0	None	Absent	0	None	Absent	0	None	Absent
Nitrogen cycling	N2 fixation	anfD	nitrogenase iron-iron protein, alpha subunit	TIGR01861.hmm	N/A	8 reduced ferredoxin + 8 H+ + N2 + 16 ATP + 16 H2O = 8 oxidized ferredoxin + H2 + 2 NH3 + 16 ADP + 16 phosphate [RN:R05185]	reduced ferredoxin; H+; N2; ATP; H2O	oxidized ferredoxin; H2; NH3; ADP; phosphate	873.55|full	Absent	0	None	Absent	0	None	Absent	0	None	Absent	0	None	Absent	0	None	Absent	0	None	Absent	0	None	Absent	0	None	Absent	0	None	Absent	0	None	Absent	0	None	Absent	0	None	Absent	0	None	Absent
Nitrogen cycling	N2 fixation	anfK	nitrogenase iron-iron protein, beta subunit	TIGR02931.hmm	N/A	8 reduced ferredoxin + 8 H+ + N2 + 16 ATP + 16 H2O = 8 oxidized ferredoxin + H2 + 2 NH3 + 16 ADP + 16 phosphate [RN:R05185]	reduced ferredoxin; H+; N2; ATP; H2O	oxidized ferredoxin; H2; NH3; ADP; phosphate	853.75|full	Absent	0	None	Absent	0	None	Absent	0	None	Absent	0	None	Absent	0	None	Absent	0	None	Absent	0	None	Absent	0	None	Absent	0	None	Absent	0	None	Absent	0	None	Absent	0	None	Absent	0	None	Absent
Nitrogen cycling	N2 fixation	anfG	nitrogenase iron-iron protein, delta subunit	TIGR02929.hmm	K00531	8 reduced ferredoxin + 8 H+ + N2 + 16 ATP + 16 H2O = 8 oxidized ferredoxin + H2 + 2 NH3 + 16 ADP + 16 phosphate [RN:R05185]	reduced ferredoxin; H+; N2; ATP; H2O	oxidized ferredoxin; H2; NH3; ADP; phosphate	124.50|full	Absent	0	None	Absent	0	None	Absent	0	None	Absent	0	None	Absent	0	None	Absent	0	None	Absent	0	None	Absent	0	None	Absent	0	None	Absent	0	None	Absent	0	None	Absent	0	None	Absent	0	None	Absent
Nitrogen cycling	N2 fixation	nifD	nitrogenase molybdenum-iron protein alpha chain	TIGR01282.hmm	K02586	8 reduced ferredoxin + 8 H+ + N2 + 16 ATP + 16 H2O = 8 oxidized ferredoxin + H2 + 2 NH3 + 16 ADP + 16 phosphate [RN:R05185]	reduced ferredoxin; H+; N2; ATP; H2O	oxidized ferredoxin; H2; NH3; ADP; phosphate	503.05|full	Absent	0	None	Absent	0	None	Absent	0	None	Absent	0	None	Present	1	ar11r2_scaffold_172_27	Present	1	ar11r2_scaffold_2576_5	Absent	0	None	Absent	0	None	Absent	0	None	Present	1	ar11r2_scaffold_1878_4	Absent	0	None	Present	1	ar11r2_scaffold_196_25	Present	1	ar11r2_scaffold_201_5	Absent
Nitrogen cycling	N2 fixation	nifK	nitrogenase molybdenum-iron protein beta chain	TIGR01286.hmm	K02591	8 reduced ferredoxin + 8 H+ + N2 + 16 ATP + 16 H2O = 8 oxidized ferredoxin + H2 + 2 NH3 + 16 ADP + 16 phosphate [RN:R05185]	reduced ferredoxin; H+; N2; ATP; H2O	oxidized ferredoxin; H2; NH3; ADP; phosphate	414.50|full	Absent	0	None	Absent	0	None	Absent	0	None	Absent	0	None	Present	1	ar11r2_scaffold_172_28	Present	1	ar11r2_scaffold_2576_4	Absent	0	None	Absent	0	None	Absent	0	None	Present	1	ar11r2_scaffold_1878_5	Absent	0	None	Present	1	ar11r2_scaffold_70_14	Present	1	ar11r2_scaffold_201_6	Absent
Nitrogen cycling	N2 fixation	vnfD	nitrogenase vanadium-iron protein, alpha chain	TIGR01860.hmm	K22896	12 reduced ferredoxin + 12 H+ + N2 + 40 ATP + 40 H2O = 12 oxidized ferredoxin + 3 H2 + 2 NH3 + 40 ADP + 40 phosphate [RN:R12084]	reduced ferredoxin; H+; N2; ATP; H2O	oxidized ferredoxin; H2; NH3; ADP; phosphate	822.85|full	Absent	0	None	Absent	0	None	Absent	0	None	Absent	0	None	Absent	0	None	Absent	0	None	Absent	0	None	Absent	0	None	Absent	0	None	Absent	0	None	Absent	0	None	Absent	0	None	Absent	0	None	Absent
Nitrogen cycling	N2 fixation	vnfK	nitrogenase vanadium-iron protein, beta chain	TIGR02932.hmm	K22897	12 reduced ferredoxin + 12 H+ + N2 + 40 ATP + 40 H2O = 12 oxidized ferredoxin + 3 H2 + 2 NH3 + 40 ADP + 40 phosphate [RN:R12084]	reduced ferredoxin; H+; N2; ATP; H2O	oxidized ferredoxin; H2; NH3; ADP; phosphate	821.85|full	Absent	0	None	Absent	0	None	Absent	0	None	Absent	0	None	Absent	0	None	Absent	0	None	Absent	0	None	Absent	0	None	Absent	0	None	Absent	0	None	Absent	0	None	Absent	0	None	Absent	0	None	Absent
Nitrogen cycling	N2 fixation	vnfG	nitrogenase vanadium-iron protein, delta chain	TIGR02930.hmm	K22898	12 reduced ferredoxin + 12 H+ + N2 + 40 ATP + 40 H2O = 12 oxidized ferredoxin + 3 H2 + 2 NH3 + 40 ADP + 40 phosphate [RN:R12084]	reduced ferredoxin; H+; N2; ATP; H2O	oxidized ferredoxin; H2; NH3; ADP; phosphate	122.35|full	Absent	0	None	Absent	0	None	Absent	0	None	Absent	0	None	Absent	0	None	Absent	0	None	Absent	0	None	Absent	0	None	Absent	0	None	Absent	0	None	Absent	0	None	Absent	0	None	Absent	0	None	Absent
Nitrogen cycling	N2 fixation	nifH	nitrogenase iron protein	TIGR01287.hmm	K02588	8 reduced ferredoxin + 8 H+ + N2 + 16 ATP + 16 H2O = 8 oxidized ferredoxin + H2 + 2 NH3 + 16 ADP + 16 phosphate [RN:R05185]	reduced ferredoxin; H+; N2; ATP; H2O	oxidized ferredoxin; H2; NH3; ADP; phosphate	261.05|full	Absent	0	None	Absent	0	None	Absent	0	None	Absent	0	None	Present	1	ar11r2_scaffold_172_26	Present	1	ar11r2_scaffold_4638_4	Absent	0	None	Absent	0	None	Absent	0	None	Present	1	ar11r2_scaffold_1878_1	Absent	0	None	Present	1	ar11r2_scaffold_196_24	Present	1	ar11r2_scaffold_201_4	Absent
Nitrogen cycling	Nitrite oxidation	nxrA	nitrate reductase / nitrite oxidoreductase, alpha subunit	nitrite_oxidoreductase_nxrA.hmm	K00370	nitrate + a quinol = nitrite + a quinone + H2O [RN:R09497]	nitrate; quinol	nitrite; quinone; H2O	370|full	Absent	0	None	Absent	0	None	Absent	0	None	Absent	0	None	Present	1	ar11r2_scaffold_157_8	Absent	0	None	Absent	0	None	Absent	0	None	Absent	0	None	Absent	0	None	Absent	0	None	Absent	0	None	Absent	0	None	Absent
Nitrogen cycling	Nitrite oxidation	nxrB	nitrate reductase / nitrite oxidoreductase, beta subunit	nitrite_oxidoreductase_nxrB.hmm	K00371	nitrate + a quinol = nitrite + a quinone + H2O [RN:R09497]	nitrate; quinol	nitrite; quinone; H2O	252|full	Absent	0	None	Absent	0	None	Absent	0	None	Absent	0	None	Present	1	ar11r2_scaffold_157_7	Absent	0	None	Absent	0	None	Absent	0	None	Absent	0	None	Absent	0	None	Absent	0	None	Absent	0	None	Absent	0	None	Absent
Nitrogen cycling	Nitrate reduction	napA	periplasmic nitrate reductase NapA	TIGR01706.hmm	K02567	Nitrite + Acceptor + H2O <=> Nitrate + Reduced acceptor	Nitrite; Acceptor; H2O	Nitrate; Reduced acceptor	472.50|full	Absent	0	None	Absent	0	None	Absent	0	None	Absent	0	None	Absent	0	None	Present	1	ar11r2_scaffold_1130_1	Absent	0	None	Absent	0	None	Absent	0	None	Absent	0	None	Absent	0	None	Present	1	ar11r2_scaffold_399_6	Absent	0	None	Absent
Nitrogen cycling	Nitrate reduction	napB	cytochrome c-type protein NapB	PF03892.hmm	K02568	Nitrite + Acceptor + H2O <=> Nitrate + Reduced acceptor	Nitrite; Acceptor; H2O	Nitrate; Reduced acceptor	23.9|full	Absent	0	None	Absent	0	None	Absent	0	None	Absent	0	None	Absent	0	None	Present	2	ar11r2_scaffold_7296_3,ar11r2_scaffold_4025_4	Absent	0	None	Absent	0	None	Absent	0	None	Absent	0	None	Absent	0	None	Present	1	ar11r2_scaffold_399_3	Absent	0	None	Absent
Nitrogen cycling	Nitrate reduction	narG	nitrate reductase / nitrite oxidoreductase, alpha subunit	TIGR01580.hmm	K00370	nitrate + a quinol = nitrite + a quinone + H2O [RN:R09497]	nitrate; quinol	nitrite; quinone; H2O	600.95|full	Absent	0	None	Absent	0	None	Absent	0	None	Present	1	ar11r2_scaffold_190_46	Absent	0	None	Absent	0	None	Absent	0	None	Absent	0	None	Absent	0	None	Absent	0	None	Absent	0	None	Absent	0	None	Absent	0	None	Absent
Nitrogen cycling	Nitrate reduction	narH	nitrate reductase / nitrite oxidoreductase, beta subunit	TIGR01660.hmm	K00371	nitrate + a quinol = nitrite + a quinone + H2O [RN:R09497]	nitrate; quinol	nitrite; quinone; H2O	348.00|full	Absent	0	None	Absent	0	None	Absent	0	None	Present	1	ar11r2_scaffold_190_45	Absent	0	None	Absent	0	None	Absent	0	None	Absent	0	None	Absent	0	None	Absent	0	None	Absent	0	None	Absent	0	None	Absent	0	None	Absent
Nitrogen cycling	Nitrite reduction to ammonia	nrfH	cytochrome c nitrite reductase small subunit	TIGR03153.hmm	K15876	NH3 + 2 H2O + 6 ferricytochrome c = nitrite + 6 ferrocytochrome c + 7 H+ [RN:R05712]	NH3; H2O; ferricytochrome c	nitrite; ferrocytochrome c; H+	75.30|full	Present	1	ar11r2_scaffold_336_2	Present	1	ar11r2_scaffold_274_31	Present	1	ar11r2_scaffold_358_12	Present	1	ar11r2_scaffold_1_207	Absent	0	None	Absent	0	None	Absent	0	None	Present	1	ar11r2_scaffold_2917_2	Absent	0	None	Present	1	ar11r2_scaffold_16649_1	Absent	0	None	Absent	0	None	Absent	0	None	Absent
Nitrogen cycling	Nitrite reduction to ammonia	nrfA	nitrite reductase (cytochrome c-552)	PF02335.hmm	K03385	NH3 + 2 H2O + 6 ferricytochrome c = nitrite + 6 ferrocytochrome c + 7 H+ [RN:R05712]	NH3; H2O; ferricytochrome c	nitrite; ferrocytochrome c; H+	57|full	Present	1	ar11r2_scaffold_336_3	Present	1	ar11r2_scaffold_274_32	Present	1	ar11r2_scaffold_358_13	Present	1	ar11r2_scaffold_1_208	Present	1	ar11r2_scaffold_2808_3	Absent	0	None	Absent	0	None	Present	1	ar11r2_scaffold_2917_3	Absent	0	None	Absent	0	None	Absent	0	None	Absent	0	None	Absent	0	None	Absent
Nitrogen cycling	Nitrite reduction to ammonia	nrfD	cytochrome c nitrite reductase, NrfD subunit	TIGR03148.hmm	K04015	NH3 + 2 H2O + 6 ferricytochrome c = nitrite + 6 ferrocytochrome c + 7 H+ [RN:R05712]	NH3; H2O; ferricytochrome c	nitrite; ferrocytochrome c; H+	300.15|full	Absent	0	None	Absent	0	None	Absent	0	None	Absent	0	None	Absent	0	None	Absent	0	None	Absent	0	None	Absent	0	None	Absent	0	None	Absent	0	None	Absent	0	None	Absent	0	None	Absent	0	None	Absent
Nitrogen cycling	Nitrite reduction to ammonia	nirB	nitrite reductase (NADH) large subunit	TIGR02374.hmm	K00362	NH3 + 3 NAD+ + 2 H2O = nitrite + 3 NADH + 5 H+ [RN:R00787]	NH3; NAD+; H2O	nitrite; NADH; H+	442.75|full	Absent	0	None	Absent	0	None	Absent	0	None	Absent	0	None	Absent	0	None	Absent	0	None	Absent	0	None	Absent	0	None	Present	1	ar11r2_scaffold_3657_4	Absent	0	None	Absent	0	None	Present	1	ar11r2_scaffold_283_8	Present	1	ar11r2_scaffold_548_15	Absent
Nitrogen cycling	Nitrite reduction to ammonia	nirD	nitrite reductase (NADH) small subunit	TIGR02378.hmm	K00363	NH3 + 3 NAD+ + 2 H2O = nitrite + 3 NADH + 5 H+ [RN:R00787]	NH3; NAD+; H2O	nitrite; NADH; H+	69.85|full	Absent	0	None	Absent	0	None	Absent	0	None	Absent	0	None	Absent	0	None	Absent	0	None	Absent	0	None	Absent	0	None	Absent	0	None	Absent	0	None	Absent	0	None	Present	1	ar11r2_scaffold_283_9	Present	1	ar11r2_scaffold_548_17	Absent
Nitrogen cycling	Nitrite reduction	nirK	nitrite reductase (NO-forming)	TIGR02376.hmm	K00368	nitric oxide + H2O + ferricytochrome c = nitrite + ferrocytochrome c + 2 H+ [RN:R00783]	nitric oxide; H2O; ferricytochrome c	nitrite; ferrocytochrome c; H+	169.10|full	Absent	0	None	Absent	0	None	Absent	0	None	Absent	0	None	Absent	0	None	Absent	0	None	Absent	0	None	Absent	0	None	Absent	0	None	Absent	0	None	Absent	0	None	Absent	0	None	Absent	0	None	Absent
Nitrogen cycling	Nitrite reduction	nirS	nitrite reductase (NO-forming) / hydroxylamine reductase	nitrite_reductase_nirS.hmm	K15864	nitric oxide + H2O + ferricytochrome c = nitrite + ferrocytochrome c + 2 H+ [RN:R00783]	nitric oxide; H2O; ferricytochrome c	nitrite; ferrocytochrome c; H+	200|full	Absent	0	None	Absent	0	None	Absent	0	None	Absent	0	None	Present	1	ar11r2_scaffold_1209_3	Absent	0	None	Absent	0	None	Absent	0	None	Absent	0	None	Absent	0	None	Absent	0	None	Present	1	ar11r2_scaffold_177_14	Absent	0	None	Absent
Nitrogen cycling	Nitrite reduction	octR	nitrite reductase (Octaheme c-type cytochrome Shewanella-type)	TIGR04315.hmm	N/A	Nitrite reduction	N/A	N/A	325.00|full	Present	1	ar11r2_scaffold_53_41	Present	1	ar11r2_scaffold_36_75	Absent	0	None	Absent	0	None	Absent	0	None	Absent	0	None	Absent	0	None	Absent	0	None	Absent	0	None	Absent	0	None	Absent	0	None	Absent	0	None	Absent	0	None	Absent
Nitrogen cycling	Nitric oxide reduction	norB	nitric oxide reductase subunit B	nitric_oxide_reductase_norB.hmm	K04561	nitrous oxide + 2 ferricytochrome c + H2O = 2 nitric oxide + 2 ferrocytochrome c + 2 H+ [RN:R00294]	nitrous oxide; ferricytochrome c; H2O	nitric oxide; ferrocytochrome c; H+	79|full	Absent	0	None	Present	1	ar11r2_scaffold_745_1	Absent	0	None	Absent	0	None	Present	1	ar11r2_scaffold_1209_19	Absent	0	None	Absent	0	None	Absent	0	None	Absent	0	None	Absent	0	None	Absent	0	None	Present	1	ar11r2_scaffold_326_22	Absent	0	None	Absent
Nitrogen cycling	Nitric oxide reduction	norC	nitric oxide reductase subunit C	nitric_oxide_reductase_norC.hmm	K02305	nitrous oxide + 2 ferricytochrome c + H2O = 2 nitric oxide + 2 ferrocytochrome c + 2 H+ [RN:R00294]	nitrous oxide; ferricytochrome c; H2O	nitric oxide; ferrocytochrome c; H+	50|full	Absent	0	None	Absent	0	None	Absent	0	None	Absent	0	None	Present	1	ar11r2_scaffold_1209_20	Absent	0	None	Absent	0	None	Absent	0	None	Absent	0	None	Absent	0	None	Absent	0	None	Present	1	ar11r2_scaffold_326_21	Absent	0	None	Absent
Nitrogen cycling	Nitrous oxide reduction	nosD	nitrous oxidase accessory protein	PF05048.hmm	N/A	Nitrous oxide reduction	N/A	N/A	290|full	Absent	0	None	Absent	0	None	Absent	0	None	Absent	0	None	Absent	0	None	Absent	0	None	Absent	0	None	Absent	0	None	Absent	0	None	Absent	0	None	Absent	0	None	Absent	0	None	Absent	0	None	Absent
Nitrogen cycling	Nitrous oxide reduction	nosZ	nitrous-oxide reductase	TIGR04246.hmm	N/A	Nitrous oxide reduction	N/A	N/A	550.00|full	Absent	0	None	Absent	0	None	Absent	0	None	Absent	0	None	Present	1	ar11r2_scaffold_250_6	Absent	0	None	Present	1	ar11r2_scaffold_6017_3	Absent	0	None	Absent	0	None	Absent	0	None	Present	1	ar11r2_scaffold_667_2	Absent	0	None	Absent	0	None	Absent
Nitrogen cycling	Anammox	hzoA	hydroxylamine dehydrogenase, alpha subunit	hydrazine_oxidase_hzoA.hmm	K20935	Hydrazine + 4 Ferricytochrome c <=> Nitrogen + 4 Ferrocytochrome c [RN:R07174]	Hydrazine; ferricytochrome c	Nitrogen	325|full	Absent	0	None	Absent	0	None	Absent	0	None	Absent	0	None	Absent	0	None	Absent	0	None	Absent	0	None	Absent	0	None	Absent	0	None	Absent	0	None	Absent	0	None	Absent	0	None	Absent	0	None	Absent
Nitrogen cycling	Anammox	hzsA	hydrazine synthase subunit, alpha subunit	hydrazine_synthase_hzsA.hmm	K20932	nitric oxide + ammonium + 3 ferrocytochrome c = hydrazine + H2O + 3 ferricytochrome c [RN:R09799]	nitric oxide; ammonium; ferrocytochrome c	hydrazine; H2O; ferricytochrome c	466|full	Absent	0	None	Absent	0	None	Absent	0	None	Absent	0	None	Absent	0	None	Absent	0	None	Absent	0	None	Absent	0	None	Absent	0	None	Absent	0	None	Absent	0	None	Absent	0	None	Absent	0	None	Absent
Sulfur cycling	Sulfide oxidation	fccB	flavocytochrome c sulphide dehydrogenase, flavin-binding	PF09242.hmm	K17229	hydrogen sulfide + 2 ferricytochrome c = sulfur + 2 ferrocytochrome c + 2 H+ [RN:R09499]	hydrogen sulfide; ferricytochrome c	sulfur; ferrocytochrome c; H+	266|full	Absent	0	None	Absent	0	None	Absent	0	None	Absent	0	None	Absent	0	None	Absent	0	None	Absent	0	None	Absent	0	None	Absent	0	None	Absent	0	None	Absent	0	None	Absent	0	None	Absent	0	None	Absent
Sulfur cycling	Sulfide oxidation	sqr	sulfide:quinone oxidoreductase	sulfide_quinone_oxidoreductase_sqr.hmm	K17218	n HS- + n quinone = polysulfide + n quinol [RN:R10152]	HS-; quinone	polysulfide; quinol	300|full	Absent	0	None	Present	1	ar11r2_scaffold_16_66	Absent	0	None	Present	1	ar11r2_scaffold_2607_3	Absent	0	None	Absent	0	None	Absent	0	None	Present	1	ar11r2_scaffold_830_10	Absent	0	None	Absent	0	None	Present	1	ar11r2_scaffold_2758_4	Present	1	ar11r2_scaffold_320_11	Present	1	ar11r2_scaffold_275_29	Absent
Sulfur cycling	Sulfite reduction	dsrD	dissimilatory sulfite reductase delta subunit	dsrD.hmm	N/A	Not clear	N/A	N/A	32.80|full	Absent	0	None	Absent	0	None	Absent	0	None	Absent	0	None	Absent	0	None	Absent	0	None	Absent	0	None	Absent	0	None	Absent	0	None	Present	3	ar11r2_scaffold_6833_1,ar11r2_scaffold_17691_5,ar11r2_scaffold_6533_1	Absent	0	None	Absent	0	None	Absent	0	None	Absent
Sulfur cycling	Sulfur oxidation	dsrA	dissimilatory sulfite reductase alpha subunit	dsrA.hmm	K11180	hydrogen sulfide + a [DsrC protein]-disulfide + 2 acceptor + 3 H2O = sulfite + a [DsrC protein]-dithiol + 2 reduced acceptor + 2 H+ [RN:R00861]	hydrogen sulfide; [DsrC protein]-disulfide; acceptor; H2O	sulfite; [DsrC protein]-dithiol; reduced acceptor; H+	200.00|full	Absent	0	None	Absent	0	None	Absent	0	None	Absent	0	None	Present	1	ar11r2_scaffold_370_22	Absent	0	None	Absent	0	None	Absent	0	None	Absent	0	None	Present	1	ar11r2_scaffold_6833_3	Absent	0	None	Present	1	ar11r2_scaffold_68_45	Absent	0	None	Absent
Sulfur cycling	Sulfur oxidation	dsrB	dissimilatory sulfite reductase beta subunit	dsrB.hmm	K11181	hydrogen sulfide + a [DsrC protein]-disulfide + 2 acceptor + 3 H2O = sulfite + a [DsrC protein]-dithiol + 2 reduced acceptor + 2 H+ [RN:R00861]	hydrogen sulfide; [DsrC protein]-disulfide; acceptor; H2O	sulfite; [DsrC protein]-dithiol; reduced acceptor; H+	204.00|full	Absent	0	None	Absent	0	None	Absent	0	None	Absent	0	None	Present	1	ar11r2_scaffold_370_21	Absent	0	None	Absent	0	None	Absent	0	None	Absent	0	None	Present	1	ar11r2_scaffold_6833_2	Absent	0	None	Present	1	ar11r2_scaffold_68_44	Absent	0	None	Absent
Sulfur cycling	Sulfur oxidation	sdo	sulfur dioxygenase	sulfur_dioxygenase_sdo.hmm	K17725	S-sulfanylglutathione + O2 + H2O = glutathione + sulfite + 2 H+ [RN:R08678]	S-sulfanylglutathione; O2; H2O	glutathione; sulfite; H+	120|full	Absent	0	None	Absent	0	None	Absent	0	None	Absent	0	None	Present	1	ar11r2_scaffold_390_26	Absent	0	None	Absent	0	None	Absent	0	None	Present	2	ar11r2_scaffold_41547_2,ar11r2_scaffold_13104_1	Present	1	ar11r2_scaffold_16332_2	Absent	0	None	Absent	0	None	Present	2	ar11r2_scaffold_643_8,ar11r2_scaffold_120_7	Present
Sulfur cycling	Sulfur reduction	sor	sulfur oxygenase/reductase	PF07682.hmm	K16952	4 sulfur + 4 H2O + O2 = 2 hydrogen sulfide + 2 sulfite [RN:R07365]	sulfur; H2O; O2	hydrogen sulfide; sulfite	300|full	Absent	0	None	Absent	0	None	Absent	0	None	Absent	0	None	Absent	0	None	Absent	0	None	Absent	0	None	Absent	0	None	Absent	0	None	Absent	0	None	Absent	0	None	Absent	0	None	Absent	0	None	Absent
Sulfur cycling	Sulfur reduction	sreA	sulfur reductase molybdopterin subunit	K17219.hmm	K17219	Sulfur + Reduced acceptor = Hydrogen sulfide + Acceptor	Sulfur, Reduced acceptor	Hydrogen sulfide, Acceptor	2530.13|full	Absent	0	None	Absent	0	None	Absent	0	None	Absent	0	None	Absent	0	None	Absent	0	None	Absent	0	None	Absent	0	None	Absent	0	None	Absent	0	None	Absent	0	None	Absent	0	None	Absent	0	None	Absent
Sulfur cycling	Sulfur reduction	sreB	sulfur reductase FeS subunit	K17220.hmm	K17220	Sulfur + Reduced acceptor = Hydrogen sulfide + Acceptor	Sulfur, Reduced acceptor	Hydrogen sulfide, Acceptor	545.67|full	Absent	0	None	Absent	0	None	Absent	0	None	Absent	0	None	Absent	0	None	Absent	0	None	Absent	0	None	Absent	0	None	Absent	0	None	Absent	0	None	Absent	0	None	Absent	0	None	Absent	0	None	Absent
Sulfur cycling	Sulfur reduction	sreC	sulfur reductase membrane anchor	K17221.hmm	K17221	Sulfur + Reduced acceptor = Hydrogen sulfide + Acceptor	Sulfur, Reduced acceptor	Hydrogen sulfide, Acceptor	987.53|full	Absent	0	None	Absent	0	None	Absent	0	None	Absent	0	None	Absent	0	None	Absent	0	None	Absent	0	None	Absent	0	None	Absent	0	None	Absent	0	None	Absent	0	None	Absent	0	None	Absent	0	None	Absent
Sulfur cycling	Thiosulfate oxidation	soxB	S-sulfosulfanyl-L-cysteine sulfohydrolase	soxB.hmm	K17224	[SoxY protein]-S-sulfosulfanyl-L-cysteine + H2O = [SoxY protein]-S-sulfanyl-L-cysteine + sulfate [RN:R12096]; [SoxY protein]-S-(2-sulfodisulfanyl)-L-cysteine + H2O = [SoxY protein]-S-disulfanyl-L-cysteine + sulfate [RN:R12097]	[SoxY protein]-S-sulfosulfanyl-L-cysteine; H2O; [SoxY protein]-S-(2-sulfodisulfanyl)-L-cysteine	[SoxY protein]-S-sulfanyl-L-cysteine; sulfate; [SoxY protein]-S-disulfanyl-L-cysteine	550.00|full	Absent	0	None	Absent	0	None	Absent	0	None	Absent	0	None	Absent	0	None	Absent	0	None	Absent	0	None	Absent	0	None	Absent	0	None	Absent	0	None	Absent	0	None	Present	1	ar11r2_scaffold_326_16	Present	2	ar11r2_scaffold_16352_2,ar11r2_scaffold_825_2	Absent
Sulfur cycling	Thiosulfate oxidation	soxY	sulfur-oxidizing protein SoxY	soxY.hmm	K17226	Thiosulfate + 5 H2O + 8 Ferricytochrome c = 2 Sulfate + 8 Ferrocytochrome c + 10 H+	Thiosulfate; H2O; Ferricytochrome c	Sulfate; Ferrocytochrome c; H+	125.00|full	Absent	0	None	Absent	0	None	Absent	0	None	Absent	0	None	Present	1	ar11r2_scaffold_372_15	Absent	0	None	Absent	0	None	Absent	0	None	Present	1	ar11r2_scaffold_22154_5	Absent	0	None	Absent	0	None	Present	1	ar11r2_scaffold_114_36	Present	1	ar11r2_scaffold_239_7	Absent
Sulfur cycling	Thiosulfate oxidation	soxC	sulfane dehydrogenase subunit SoxC	soxC.hmm	K17225	Thiosulfate + 5 H2O + 8 Ferricytochrome c = 2 Sulfate + 8 Ferrocytochrome c + 10 H+	Thiosulfate; H2O; Ferricytochrome c	Sulfate; Ferrocytochrome c; H+	320.00|full	Absent	0	None	Absent	0	None	Absent	0	None	Absent	0	None	Absent	0	None	Absent	0	None	Absent	0	None	Absent	0	None	Absent	0	None	Absent	0	None	Absent	0	None	Absent	0	None	Absent	0	None	Absent
Sulfur cycling	Sulfite reduction	asrA	anaerobic sulfite reductase subunit A	asrA.hmm	K16950	Sulfite + 3 NADH + 3 H+ <=> Hydrogen sulfide + 3 NAD+ + 3 H2O	Sulfite; NADH; H+	Hydrogen sulfide; NAD+; H2O	323.15|full	Absent	0	None	Absent	0	None	Absent	0	None	Absent	0	None	Absent	0	None	Absent	0	None	Absent	0	None	Absent	0	None	Absent	0	None	Absent	0	None	Absent	0	None	Absent	0	None	Absent	0	None	Absent
Sulfur cycling	Sulfite reduction	asrB	anaerobic sulfite reductase subunit B	asrB.hmm	K16951	Sulfite + 3 NADH + 3 H+ <=> Hydrogen sulfide + 3 NAD+ + 3 H2O	Sulfite; NADH; H+	Hydrogen sulfide; NAD+; H2O	288.60|full	Absent	0	None	Absent	0	None	Absent	0	None	Absent	0	None	Absent	0	None	Absent	0	None	Absent	0	None	Absent	0	None	Absent	0	None	Absent	0	None	Absent	0	None	Absent	0	None	Absent	0	None	Absent
Sulfur cycling	Sulfite reduction	asrC	anaerobic sulfite reductase subunit C	asrC.hmm	K00385	Sulfite + 3 NADH + 3 H+ <=> Hydrogen sulfide + 3 NAD+ + 3 H2O	Sulfite; NADH; H+	Hydrogen sulfide; NAD+; H2O	324.10|full	Absent	0	None	Absent	0	None	Absent	0	None	Absent	0	None	Absent	0	None	Absent	0	None	Absent	0	None	Absent	0	None	Absent	0	None	Absent	0	None	Absent	0	None	Absent	0	None	Absent	0	None	Absent
Sulfur cycling	Sulfate reduction	aprA	adenylylsulfate reductase, subunit A	aprA.hmm	K00394	AMP + sulfite + acceptor = adenylyl sulfate + reduced acceptor [RN:R00860]	AMP; sulfite; acceptor	adenylyl sulfate; reduced acceptor	641.75|full	Absent	0	None	Absent	0	None	Absent	0	None	Absent	0	None	Present	1	ar11r2_scaffold_652_19	Absent	0	None	Absent	0	None	Absent	0	None	Present	1	ar11r2_scaffold_1749_7	Absent	0	None	Absent	0	None	Present	1	ar11r2_scaffold_39_56	Absent	0	None	Absent
Sulfur cycling	Sulfate reduction	sat	sulfate adenylyltransferase	TIGR00339.hmm	K00958	ATP + sulfate = diphosphate + adenylyl sulfate [RN:R00529]	ATP; sulfate	diphosphate; adenylyl sulfate	181.80|full	Absent	0	None	Absent	0	None	Absent	0	None	Absent	0	None	Present	1	ar11r2_scaffold_397_2	Absent	0	None	Absent	0	None	Present	1	ar11r2_scaffold_5943_3	Present	1	ar11r2_scaffold_1749_5	Present	1	ar11r2_scaffold_23897_2	Absent	0	None	Present	1	ar11r2_scaffold_70_81	Absent	0	None	Absent
Sulfur cycling	Sulfate reduction	cysC	adenylylsulfate kinase	TIGR00455.hmm	K00860	ATP + adenylyl sulfate = ADP + 3'-phosphoadenylyl sulfate [RN:R00509]	ATP; adenylyl sulfate	ADP; 3'-phosphoadenylyl sulfate	133.35|full	Absent	0	None	Present	2	ar11r2_scaffold_52_45,ar11r2_scaffold_118_10	Absent	0	None	Absent	0	None	Present	1	ar11r2_scaffold_478_14	Absent	0	None	Absent	0	None	Present	1	ar11r2_scaffold_7209_1	Absent	0	None	Present	1	ar11r2_scaffold_7194_1	Absent	0	None	Present	1	ar11r2_scaffold_143_69	Absent	0	None	Absent
Sulfur cycling	Sulfate reduction	cysN	bifunctional enzyme CysN/CysC	TIGR02034.hmm	K00955	ATP + sulfate = diphosphate + adenylyl sulfate [RN:R00529]	ATP; sulfate	diphosphate; adenylyl sulfate	327.65|full	Present	1	ar11r2_scaffold_168_20	Present	1	ar11r2_scaffold_28_14	Absent	0	None	Present	1	ar11r2_scaffold_1_175	Absent	0	None	Absent	0	None	Absent	0	None	Absent	0	None	Absent	0	None	Absent	0	None	Present	1	ar11r2_scaffold_417_10	Absent	0	None	Absent	0	None	Absent
Sulfur cycling	Thiosulfate disproportionation	phsA	thiosulfate reductase / polysulfide reductase chain A	thiosulfate_reductase_phsA.hmm	K08352	thiosulfate + a quinol = sulfite + hydrogen sulfide + a quinone [RN:R11488]	thiosulfate; quinol	sulfite; hydrogen sulfide; quinone	323|full	Absent	0	None	Present	1	ar11r2_scaffold_36_78	Absent	0	None	Present	1	ar11r2_scaffold_37_48	Absent	0	None	Present	1	ar11r2_scaffold_4299_2	Absent	0	None	Absent	0	None	Absent	0	None	Present	3	ar11r2_scaffold_10056_2,ar11r2_scaffold_19506_1,ar11r2_scaffold_1263_2	Present	1	ar11r2_scaffold_485_22	Absent	0	None	Absent	0	None	Absent
Hydrogenases	FeFe hydrogenase	fefe-group-a13	FeFe hydrogenase, H2-evolution/Electron-bifurcation	fefe-group-a13.hmm	N/A	H2-evolution/Electron-bifurcation	N/A	N/A	733.8|full	Present	2	ar11r2_scaffold_412_19,ar11r2_scaffold_50_72	Present	2	ar11r2_scaffold_28_110,ar11r2_scaffold_238_21	Present	2	ar11r2_scaffold_374_40,ar11r2_scaffold_587_16	Present	2	ar11r2_scaffold_105_5,ar11r2_scaffold_1_230	Absent	0	None	Absent	0	None	Absent	0	None	Absent	0	None	Absent	0	None	Absent	0	None	Absent	0	None	Absent	0	None	Absent	0	None	Absent
Hydrogenases	FeFe hydrogenase	fefe-group-a2	FeFe hydrogenase, H2-uptake	fefe-group-a2.hmm	N/A	H2-uptake	N/A	N/A	815.2|full	Absent	0	None	Absent	0	None	Absent	0	None	Absent	0	None	Absent	0	None	Absent	0	None	Absent	0	None	Absent	0	None	Absent	0	None	Absent	0	None	Absent	0	None	Absent	0	None	Absent	0	None	Absent
Hydrogenases	FeFe hydrogenase	fefe-group-a4	FeFe hydrogenase, H2-uptake/Electron-bifurcation	fefe-group-a4.hmm	N/A	H2-uptake/Electron-bifurcation	N/A	N/A	599.05|full	Absent	0	None	Absent	0	None	Absent	0	None	Absent	0	None	Absent	0	None	Absent	0	None	Absent	0	None	Absent	0	None	Absent	0	None	Absent	0	None	Absent	0	None	Absent	0	None	Absent	0	None	Absent
Hydrogenases	FeFe hydrogenase	fefe-group-b	FeFe hydrogenase, H2-evolution	fefe-group-b.hmm	N/A	H2-evolution	N/A	N/A	440.3|full	Absent	0	None	Absent	0	None	Absent	0	None	Absent	0	None	Absent	0	None	Absent	0	None	Absent	0	None	Absent	0	None	Absent	0	None	Absent	0	None	Absent	0	None	Absent	0	None	Absent	0	None	Absent
Hydrogenases	FeFe hydrogenase	fefe-group-c1	FeFe hydrogenase, H2-sensing	fefe-group-c1.hmm	N/A	H2-sensing	N/A	N/A	398.25|full	Absent	0	None	Absent	0	None	Present	1	ar11r2_scaffold_374_44	Present	1	ar11r2_scaffold_1_224	Absent	0	None	Absent	0	None	Absent	0	None	Absent	0	None	Absent	0	None	Absent	0	None	Absent	0	None	Absent	0	None	Absent	0	None	Absent
Hydrogenases	FeFe hydrogenase	fefe-group-c2	FeFe hydrogenase, H2-sensing	fefe-group-c2.hmm	N/A	H2-sensing	N/A	N/A	483.75|full	Present	2	ar11r2_scaffold_11_30,ar11r2_scaffold_371_3	Present	2	ar11r2_scaffold_361_12,ar11r2_scaffold_613_11	Absent	0	None	Absent	0	None	Absent	0	None	Absent	0	None	Absent	0	None	Absent	0	None	Absent	0	None	Absent	0	None	Absent	0	None	Absent	0	None	Absent	0	None	Absent
Hydrogenases	FeFe hydrogenase	fefe-group-c3	FeFe hydrogenase, H2-sensing	fefe-group-c3.hmm	N/A	H2-sensing	N/A	N/A	427.05|full	Absent	0	None	Present	2	ar11r2_scaffold_238_20,ar11r2_scaffold_2258_2	Absent	0	None	Present	2	ar11r2_scaffold_19_63,ar11r2_scaffold_19_58	Absent	0	None	Absent	0	None	Absent	0	None	Absent	0	None	Absent	0	None	Absent	0	None	Absent	0	None	Absent	0	None	Absent	0	None	Absent
Hydrogenases	Fe hydrogenase	fe	Fe hydrogenase, Bidirectional	fe.hmm	N/A	Bidirectional	N/A	N/A	621|full	Absent	0	None	Absent	0	None	Absent	0	None	Absent	0	None	Absent	0	None	Absent	0	None	Absent	0	None	Absent	0	None	Absent	0	None	Absent	0	None	Absent	0	None	Absent	0	None	Absent	0	None	Absent
Hydrogenases	Ni-Fe Hydrogenase	nife-group-1	Ni-Fe Hydrogenase, H2-uptake	nife-group-1.hmm	N/A	H2-uptake	N/A	N/A	447.25|full	Absent	0	None	Absent	0	None	Absent	0	None	Absent	0	None	Present	2	ar11r2_scaffold_292_1,ar11r2_scaffold_491_52	Absent	0	None	Absent	0	None	Absent	0	None	Absent	0	None	Present	1	ar11r2_scaffold_15596_2	Present	1	ar11r2_scaffold_498_8	Present	2	ar11r2_scaffold_12_47,ar11r2_scaffold_40_37	Absent	0	None	Absent
Hydrogenases	Ni-Fe Hydrogenase	nife-group-2ade	Ni-Fe Hydrogenase, H2-uptake	nife-group-2ade.hmm	N/A	H2-uptake	N/A	N/A	611.8|full	Absent	0	None	Absent	0	None	Absent	0	None	Absent	0	None	Absent	0	None	Absent	0	None	Absent	0	None	Absent	0	None	Absent	0	None	Absent	0	None	Absent	0	None	Absent	0	None	Absent	0	None	Absent
Hydrogenases	Ni-Fe Hydrogenase	nife-group-2bc	Ni-Fe Hydrogenase, H2-uptake	nife-group-2bc.hmm	N/A	H2-uptake	N/A	N/A	600.3|full	Absent	0	None	Absent	0	None	Absent	0	None	Absent	0	None	Absent	0	None	Absent	0	None	Absent	0	None	Absent	0	None	Absent	0	None	Absent	0	None	Absent	0	None	Absent	0	None	Absent	0	None	Absent
Hydrogenases	Ni-Fe Hydrogenase	nife-group-3abd	Ni-Fe Hydrogenase, Bidirectional	nife-group-3abd.hmm	N/A	Bidirectional	N/A	N/A	520.25|full	Absent	0	None	Absent	0	None	Absent	0	None	Absent	0	None	Present	1	ar11r2_scaffold_221_11	Absent	0	None	Absent	0	None	Absent	0	None	Absent	0	None	Absent	0	None	Absent	0	None	Present	1	ar11r2_scaffold_40_32	Absent	0	None	Absent
Hydrogenases	Ni-Fe Hydrogenase	nife-group-3c	Ni-Fe Hydrogenase, Electron-bifurcation	nife-group-3c.hmm	N/A	Electron-bifurcation	N/A	N/A	620.65|full	Absent	0	None	Absent	0	None	Absent	0	None	Absent	0	None	Absent	0	None	Absent	0	None	Absent	0	None	Absent	0	None	Absent	0	None	Absent	0	None	Absent	0	None	Absent	0	None	Absent	0	None	Absent
Hydrogenases	Ni-Fe Hydrogenase	nife-group-4a-g	Ni-Fe Hydrogenase, H2-evolving	nife-group-4a-g.hmm	N/A	H2-evolving	N/A	N/A	458|full	Absent	0	None	Absent	0	None	Absent	0	None	Present	1	ar11r2_scaffold_105_23	Absent	0	None	Absent	0	None	Absent	0	None	Absent	0	None	Absent	0	None	Absent	0	None	Absent	0	None	Absent	0	None	Absent	0	None	Absent
Hydrogenases	Ni-Fe Hydrogenase	nife-group-4hi	Ni-Fe Hydrogenase, H2-uptake	nife-group-4hi.hmm	N/A	H2-uptake	N/A	N/A	447.8|full	Absent	0	None	Absent	0	None	Absent	0	None	Absent	0	None	Absent	0	None	Absent	0	None	Absent	0	None	Absent	0	None	Absent	0	None	Absent	0	None	Absent	0	None	Absent	0	None	Absent	0	None	Absent
Oxidative phosphorylation	Complex I (NADH-quinone oxidoreductase)	nuoA	NADH-quinone oxidoreductase subunit A	K00330.hmm	K00330	NADH + ubiquinone + 6 H+[side 1] = NAD+ + ubiquinol + 7 H+[side 2] [RN:R11945]	NADH; ubiquinone; H+	NAD+; ubiquinol; H+	118.37|full	Absent	0	None	Absent	0	None	Absent	0	None	Absent	0	None	Present	1	ar11r2_scaffold_996_3	Present	1	ar11r2_scaffold_3229_4	Present	2	ar11r2_scaffold_3104_5,ar11r2_scaffold_3756_6	Present	1	ar11r2_scaffold_2274_8	Present	1	ar11r2_scaffold_9896_5	Present	2	ar11r2_scaffold_15877_2,ar11r2_scaffold_2642_5	Present	1	ar11r2_scaffold_698_9	Present	1	ar11r2_scaffold_134_15	Present	1	ar11r2_scaffold_138_64	Absent
Oxidative phosphorylation	Complex I (NADH-quinone oxidoreductase)	nuoB	NADH-quinone oxidoreductase subunit B	K00331.hmm	K00331	NADH + ubiquinone + 6 H+[side 1] = NAD+ + ubiquinol + 7 H+[side 2] [RN:R11945]	NADH; ubiquinone; H+	NAD+; ubiquinol; H+	266.70|domain	Absent	0	None	Absent	0	None	Absent	0	None	Absent	0	None	Present	1	ar11r2_scaffold_996_4	Present	1	ar11r2_scaffold_3229_3	Present	2	ar11r2_scaffold_3756_5,ar11r2_scaffold_3829_6	Present	2	ar11r2_scaffold_2274_7,ar11r2_scaffold_1999_2	Present	1	ar11r2_scaffold_9896_4	Present	1	ar11r2_scaffold_2642_4	Present	1	ar11r2_scaffold_698_8	Present	1	ar11r2_scaffold_134_16	Present	1	ar11r2_scaffold_138_63	Absent
Oxidative phosphorylation	Complex I (NADH-quinone oxidoreductase)	nuoC	NADH-quinone oxidoreductase subunit C	K00332.hmm	K00332	NADH + ubiquinone + 6 H+[side 1] = NAD+ + ubiquinol + 7 H+[side 2] [RN:R11945]	NADH; ubiquinone; H+	NAD+; ubiquinol; H+	196.30|domain	Absent	0	None	Absent	0	None	Absent	0	None	Absent	0	None	Present	1	ar11r2_scaffold_996_5	Absent	0	None	Absent	0	None	Absent	0	None	Absent	0	None	Absent	0	None	Absent	0	None	Present	1	ar11r2_scaffold_134_17	Present	1	ar11r2_scaffold_138_62	Absent
Oxidative phosphorylation	Complex I (NAD(P)H-quinone oxidoreductase)	NdhA	NAD(P)H-quinone oxidoreductase subunit 1	K05572.hmm	K05572	NADH + ubiquinone + 6 H+[side 1] = NAD+ + ubiquinol + 7 H+[side 2] [RN:R11945]	NADH; ubiquinone; H+	NAD+; ubiquinol; H+	590.50|full	Absent	0	None	Absent	0	None	Absent	0	None	Absent	0	None	Absent	0	None	Absent	0	None	Absent	0	None	Absent	0	None	Absent	0	None	Absent	0	None	Absent	0	None	Absent	0	None	Absent	0	None	Absent
Oxidative phosphorylation	Complex I (NAD(P)H-quinone oxidoreductase)	NdhB	NAD(P)H-quinone oxidoreductase subunit 2	K05573.hmm	K05573	NADH + ubiquinone + 6 H+[side 1] = NAD+ + ubiquinol + 7 H+[side 2] [RN:R11945]	NADH; ubiquinone; H+	NAD+; ubiquinol; H+	491.37|full	Absent	0	None	Absent	0	None	Absent	0	None	Absent	0	None	Absent	0	None	Absent	0	None	Absent	0	None	Absent	0	None	Absent	0	None	Absent	0	None	Absent	0	None	Absent	0	None	Absent	0	None	Absent
Oxidative phosphorylation	Complex I (NAD(P)H-quinone oxidoreductase)	NdhC	NAD(P)H-quinone oxidoreductase subunit 3	K05574.hmm	K05574	NADH + ubiquinone + 6 H+[side 1] = NAD+ + ubiquinol + 7 H+[side 2] [RN:R11945]	NADH; ubiquinone; H+	NAD+; ubiquinol; H+	183.67|full	Absent	0	None	Absent	0	None	Absent	0	None	Absent	0	None	Absent	0	None	Absent	0	None	Absent	0	None	Absent	0	None	Absent	0	None	Absent	0	None	Absent	0	None	Absent	0	None	Absent	0	None	Absent
Oxidative phosphorylation	Complex II (Succinate dehydrogenase/Fumarate reductase)	sdhC	succinate dehydrogenase / fumarate reductase, cytochrome b subunit	K00241.hmm	K00241	succinate + a quinone = fumarate + a quinol [RN:R02164]	succinate; quinone	fumarate; quinol	63.97|full	Present	1	ar11r2_scaffold_146_44	Present	1	ar11r2_scaffold_225_40	Absent	0	None	Present	1	ar11r2_scaffold_122_28	Present	1	ar11r2_scaffold_5522_2	Absent	0	None	Present	1	ar11r2_scaffold_3020_3	Absent	0	None	Absent	0	None	Absent	0	None	Present	1	ar11r2_scaffold_497_5	Present	1	ar11r2_scaffold_326_15	Absent	0	None	Absent
Oxidative phosphorylation	Complex II (Succinate dehydrogenase/Fumarate reductase)	sdhD	succinate dehydrogenase / fumarate reductase, membrane anchor subunit	K00242.hmm	K00242	succinate + a quinone = fumarate + a quinol [RN:R02164]	succinate; quinone	fumarate; quinol	55.93|domain	Absent	0	None	Absent	0	None	Absent	0	None	Absent	0	None	Present	1	ar11r2_scaffold_5522_3	Absent	0	None	Present	1	ar11r2_scaffold_3020_2	Absent	0	None	Absent	0	None	Absent	0	None	Absent	0	None	Present	1	ar11r2_scaffold_326_14	Absent	0	None	Absent
Oxidative phosphorylation	Complex III (Cytochrome c reductase)	petA	ubiquinol-cytochrome c reductase iron-sulfur subunit	K00411.hmm	K00411	quinol + 2 ferricytochrome c = quinone + 2 ferrocytochrome c + 2 H+[side 2]	quinol; ferricytochrome c	quinone; ferrocytochrome c; H+	88.80|full	Absent	0	None	Absent	0	None	Absent	0	None	Absent	0	None	Present	1	ar11r2_scaffold_298_21	Present	1	ar11r2_scaffold_1270_13	Absent	0	None	Absent	0	None	Absent	0	None	Absent	0	None	Absent	0	None	Present	1	ar11r2_scaffold_26_82	Present	1	ar11r2_scaffold_203_28	Absent
Oxidative phosphorylation	Complex III (Cytochrome c reductase)	petB	ubiquinol-cytochrome c reductase cytochrome b/c1 subunit	K00412.hmm	K00412	quinol + 2 ferricytochrome c = quinone + 2 ferrocytochrome c + 2 H+[side 2]	quinol; ferricytochrome c	quinone; ferrocytochrome c; H+	314.20|full	Absent	0	None	Absent	0	None	Absent	0	None	Absent	0	None	Present	1	ar11r2_scaffold_298_22	Present	1	ar11r2_scaffold_1270_14	Absent	0	None	Absent	0	None	Present	1	ar11r2_scaffold_13262_2	Absent	0	None	Absent	0	None	Present	1	ar11r2_scaffold_26_81	Present	1	ar11r2_scaffold_203_29	Absent
Oxidative phosphorylation	Complex III (Cytochrome c reductase)	fbcH	ubiquinol-cytochrome c reductase cytochrome b/c1 subunit	K00410.hmm	K00410	quinol + 2 ferricytochrome c = quinone + 2 ferrocytochrome c + 2 H+[side 2]	quinol; ferricytochrome c	quinone; ferrocytochrome c; H+	752.07|full	Absent	0	None	Absent	0	None	Absent	0	None	Absent	0	None	Absent	0	None	Absent	0	None	Absent	0	None	Absent	0	None	Absent	0	None	Absent	0	None	Absent	0	None	Absent	0	None	Absent	0	None	Absent
Oxidative phosphorylation	Complex V (ATP synthase: V/A-type H+/Na+-transporting ATPase)	atpA (V/A-type)	V/A-type H+/Na+-transporting ATPase subunit A	K02117.hmm	K02117	ATP + H2O + 4 H+[side 1] = ADP + phosphate + 4 H+[side 2]	ATP; H2O; H+	ADP; phosphate; H+	822.87|full	Absent	0	None	Absent	0	None	Absent	0	None	Absent	0	None	Present	1	ar11r2_scaffold_1127_13	Absent	0	None	Absent	0	None	Absent	0	None	Absent	0	None	Absent	0	None	Absent	0	None	Absent	0	None	Absent	0	None	Absent
Oxidative phosphorylation	Complex V (ATP synthase: V/A-type H+/Na+-transporting ATPase)	atpB (V/A-type)	V/A-type H+/Na+-transporting ATPase subunit B	K02118.hmm	K02118	ATP + H2O + 4 H+[side 1] = ADP + phosphate + 4 H+[side 2]	ATP; H2O; H+	ADP; phosphate; H+	708.53|domain	Absent	0	None	Absent	0	None	Absent	0	None	Absent	0	None	Absent	0	None	Absent	0	None	Absent	0	None	Absent	0	None	Absent	0	None	Absent	0	None	Absent	0	None	Absent	0	None	Absent	0	None	Absent
Oxidative phosphorylation	Complex V (F-type H+-transporting ATPase)	atpA (F-type)	F-type H+/Na+-transporting ATPase subunit alpha	K02111.hmm	K02111	ATP + H2O + 4 H+[side 1] = ADP + phosphate + 4 H+[side 2]	ATP; H2O; H+	ADP; phosphate; H+	480.47|domain	Absent	0	None	Present	2	ar11r2_scaffold_118_47,ar11r2_scaffold_2_89	Present	1	ar11r2_scaffold_2631_5	Present	1	ar11r2_scaffold_37_36	Present	1	ar11r2_scaffold_356_14	Present	1	ar11r2_scaffold_1456_14	Present	1	ar11r2_scaffold_1870_3	Present	1	ar11r2_scaffold_5421_3	Present	1	ar11r2_scaffold_2853_6	Present	1	ar11r2_scaffold_5220_1	Present	1	ar11r2_scaffold_698_14	Present	1	ar11r2_scaffold_26_60	Present	1	ar11r2_scaffold_93_65	Absent
Oxidative phosphorylation	Complex V (F-type H+-transporting ATPase)	atpD (F-type)	F-type H+/Na+-transporting ATPase subunit beta	K02112.hmm	K02112	ATP + H2O + 4 H+[side 1] = ADP + phosphate + 4 H+[side 2]	ATP; H2O; H+	ADP; phosphate; H+	548.27|domain	Present	1	ar11r2_scaffold_90_33	Present	1	ar11r2_scaffold_16_18	Present	1	ar11r2_scaffold_262_18	Present	1	ar11r2_scaffold_37_39	Present	1	ar11r2_scaffold_1084_10	Present	1	ar11r2_scaffold_1456_16	Present	1	ar11r2_scaffold_1870_1	Absent	0	None	Present	1	ar11r2_scaffold_2853_4	Present	1	ar11r2_scaffold_5220_3	Absent	0	None	Present	1	ar11r2_scaffold_26_58	Present	1	ar11r2_scaffold_93_67	Present
Oxygen metabolism (Oxidative phosphorylation Complex IV)	Oxygen metabolism - cytochrome c oxidase, caa3-type	coxA	cytochrome c oxidase subunit I	TIGR02891.hmm	K02274	4 ferrocytochrome c + O2 + 4 H+ = 4 ferricytochrome c + 2 H2O [RN:R00081]	ferrocytochrome c; O2; H+	ferricytochrome c; H2O	617.40|full	Absent	0	None	Absent	0	None	Absent	0	None	Present	1	ar11r2_scaffold_8_94	Absent	0	None	Absent	0	None	Absent	0	None	Absent	0	None	Absent	0	None	Absent	0	None	Absent	0	None	Absent	0	None	Absent	0	None	Absent
Oxygen metabolism (Oxidative phosphorylation Complex IV)	Oxygen metabolism - cytochrome c oxidase, caa3-type	coxB	cytochrome c oxidase subunit II	TIGR02866.hmm	K02275	4 ferrocytochrome c + O2 + 4 H+ = 4 ferricytochrome c + 2 H2O [RN:R00081]	ferrocytochrome c; O2; H+	ferricytochrome c; H2O	144.30|full	Absent	0	None	Absent	0	None	Absent	0	None	Present	1	ar11r2_scaffold_8_91	Absent	0	None	Absent	0	None	Absent	0	None	Present	1	ar11r2_scaffold_4652_3	Absent	0	None	Absent	0	None	Absent	0	None	Absent	0	None	Absent	0	None	Absent
Oxygen metabolism (Oxidative phosphorylation Complex IV)	Oxygen metabolism - cytochrome c oxidase, cbb3-type	ccoN	cytochrome c oxidase cbb3-type subunit I	TIGR00780.hmm	K00404	4 ferrocytochrome c + O2 + 4 H+ = 4 ferricytochrome c + 2 H2O [RN:R00081]	ferrocytochrome c; O2; H+	ferricytochrome c; H2O	168.15|full	Absent	0	None	Absent	0	None	Absent	0	None	Absent	0	None	Present	1	ar11r2_scaffold_838_11	Present	1	ar11r2_scaffold_11786_1	Absent	0	None	Absent	0	None	Present	3	ar11r2_scaffold_3012_10,ar11r2_scaffold_18839_1,ar11r2_scaffold_10320_1	Absent	0	None	Present	1	ar11r2_scaffold_2831_3	Present	1	ar11r2_scaffold_124_23	Present	1	ar11r2_scaffold_275_3	Present
Oxygen metabolism (Oxidative phosphorylation Complex IV)	Oxygen metabolism - cytochrome c oxidase, cbb3-type	ccoO	cytochrome c oxidase cbb3-type subunit II	TIGR00781.hmm	K00405	4 ferrocytochrome c + O2 + 4 H+ = 4 ferricytochrome c + 2 H2O [RN:R00081]	ferrocytochrome c; O2; H+	ferricytochrome c; H2O	62.85|full	Absent	0	None	Absent	0	None	Absent	0	None	Absent	0	None	Present	1	ar11r2_scaffold_838_10	Present	1	ar11r2_scaffold_11786_1	Absent	0	None	Absent	0	None	Present	2	ar11r2_scaffold_3012_9,ar11r2_scaffold_10320_2	Absent	0	None	Present	1	ar11r2_scaffold_2831_3	Present	1	ar11r2_scaffold_124_22	Present	1	ar11r2_scaffold_275_4	Absent
Oxygen metabolism (Oxidative phosphorylation Complex IV)	Oxygen metabolism - cytochrome c oxidase, cbb3-type	ccoP	cytochrome c oxidase cbb3-type subunit III	TIGR00782.hmm	K00406	4 ferrocytochrome c + O2 + 4 H+ = 4 ferricytochrome c + 2 H2O [RN:R00081]	ferrocytochrome c; O2; H+	ferricytochrome c; H2O	54.05|full	Absent	0	None	Absent	0	None	Absent	0	None	Absent	0	None	Present	1	ar11r2_scaffold_838_9	Present	1	ar11r2_scaffold_6050_1	Absent	0	None	Present	1	ar11r2_scaffold_2944_3	Present	2	ar11r2_scaffold_10320_4,ar11r2_scaffold_3012_7	Absent	0	None	Present	1	ar11r2_scaffold_2831_5	Present	1	ar11r2_scaffold_124_20	Present	2	ar11r2_scaffold_275_6,ar11r2_scaffold_552_22	Absent
Oxygen metabolism (Oxidative phosphorylation Complex IV)	Oxygen metabolism - cytochrome (quinone) oxidase, bo type	cyoA	cytochrome o ubiquinol oxidase subunit II	TIGR01433.hmm	K02297	2 ubiquinol + O2 + n H+[side 1] = 2 ubiquinone + 2 H2O + n H+[side 2] [RN:R11335]	ubiquinol; O2; H+	ubiquinone; H2O; H+	218.75|full	Absent	0	None	Absent	0	None	Absent	0	None	Absent	0	None	Absent	0	None	Absent	0	None	Absent	0	None	Absent	0	None	Absent	0	None	Absent	0	None	Absent	0	None	Absent	0	None	Absent	0	None	Absent
Oxygen metabolism (Oxidative phosphorylation Complex IV)	Oxygen metabolism - cytochrome (quinone) oxidase, bo type	cyoD	cytochrome o ubiquinol oxidase subunit IV	TIGR02847.hmm	K02300	2 ubiquinol + O2 + n H+[side 1] = 2 ubiquinone + 2 H2O + n H+[side 2] [RN:R11335]	ubiquinol; O2; H+	ubiquinone; H2O; H+	64.95|full	Absent	0	None	Absent	0	None	Absent	0	None	Absent	0	None	Absent	0	None	Absent	0	None	Absent	0	None	Absent	0	None	Absent	0	None	Absent	0	None	Absent	0	None	Absent	0	None	Absent	0	None	Absent
Oxygen metabolism (Oxidative phosphorylation Complex IV)	Oxygen metabolism - cytochrome (quinone) oxidase, bo type	cyoB	cytochrome o ubiquinol oxidase subunit I	K02298.hmm	K02298	2 ubiquinol + O2 + n H+[side 1] = 2 ubiquinone + 2 H2O + n H+[side 2] [RN:R11335]	ubiquinol; O2; H+	ubiquinone; H2O; H+	970.97|full	Absent	0	None	Absent	0	None	Absent	0	None	Absent	0	None	Absent	0	None	Absent	0	None	Absent	0	None	Absent	0	None	Absent	0	None	Absent	0	None	Absent	0	None	Absent	0	None	Absent	0	None	Absent
Oxygen metabolism (Oxidative phosphorylation Complex IV)	Oxygen metabolism - cytochrome (quinone) oxidase, bo type	cyoC	cytochrome o ubiquinol oxidase subunit III	K02299.hmm	K02299	2 ubiquinol + O2 + n H+[side 1] = 2 ubiquinone + 2 H2O + n H+[side 2] [RN:R11335]	ubiquinol; O2; H+	ubiquinone; H2O; H+	258.27|full	Absent	0	None	Absent	0	None	Absent	0	None	Absent	0	None	Absent	0	None	Absent	0	None	Absent	0	None	Absent	0	None	Absent	0	None	Absent	0	None	Absent	0	None	Absent	0	None	Absent	0	None	Absent
Oxygen metabolism (Oxidative phosphorylation Complex IV)	Oxygen metabolism - cytochrome (quinone) oxidase, bd type	cydA	cytochrome bd ubiquinol oxidase subunit I	PF01654.hmm	K00425	2 ubiquinol + O2[side 2] + 4 H+[side 2] = 2 ubiquinone + 2 H2O[side 2] + 4 H+[side 1] [RN:R11325]	ubiquinol; O2; H+; e-	ubiquinone; H2O; H+; e-	118|full	Present	1	ar11r2_scaffold_87_45	Present	1	ar11r2_scaffold_249_23	Present	1	ar11r2_scaffold_523_18	Present	1	ar11r2_scaffold_15_10	Absent	0	None	Absent	0	None	Absent	0	None	Present	1	ar11r2_scaffold_830_8	Present	1	ar11r2_scaffold_2225_3	Present	2	ar11r2_scaffold_3818_5,ar11r2_scaffold_3818_1	Present	1	ar11r2_scaffold_498_2	Absent	0	None	Present	1	ar11r2_scaffold_120_36	Present
Oxygen metabolism (Oxidative phosphorylation Complex IV)	Oxygen metabolism - cytochrome (quinone) oxidase, bd type	cydB	cytochrome bd ubiquinol oxidase subunit II	TIGR00203.hmm	K00426	2 ubiquinol + O2[side 2] + 4 H+[side 2] = 2 ubiquinone + 2 H2O[side 2] + 4 H+[side 1] [RN:R11325]	ubiquinol; O2; H+; e-	ubiquinone; H2O; H+; e-	88.55|full	Present	1	ar11r2_scaffold_87_46	Present	1	ar11r2_scaffold_249_22	Absent	0	None	Present	1	ar11r2_scaffold_15_9	Absent	0	None	Absent	0	None	Absent	0	None	Present	2	ar11r2_scaffold_830_9,ar11r2_scaffold_1317_2	Present	1	ar11r2_scaffold_2225_4	Present	1	ar11r2_scaffold_7345_2	Present	1	ar11r2_scaffold_498_3	Absent	0	None	Present	1	ar11r2_scaffold_120_35	Present
Oxygen metabolism (Oxidative phosphorylation Complex IV)	Oxygen metabolism - cytochrome (quinone) oxidase, aa3 type, QoxABCD	qoxA	cytochrome aa3-600 menaquinol oxidase subunit II	TIGR01432.hmm	K02826	2 menaquinol + O2 + n H+[side 1] = 2 menaquinone + 2 H2O + n H+[side 2] [RN:R09492]	menaquinol; O2; H+	menaquinone; H2O; H+	204.55|full	Absent	0	None	Absent	0	None	Absent	0	None	Absent	0	None	Absent	0	None	Absent	0	None	Absent	0	None	Absent	0	None	Absent	0	None	Absent	0	None	Absent	0	None	Absent	0	None	Absent	0	None	Absent
Oxygen metabolism (Oxidative phosphorylation Complex IV)	Oxygen metabolism - cytochrome (quinone) oxidase, aa3 type, QoxABCD	qoxB	cytochrome aa3-600 menaquinol oxidase subunit I	TIGR02882.hmm	K02827	2 menaquinol + O2 + n H+[side 1] = 2 menaquinone + 2 H2O + n H+[side 2] [RN:R09492]	menaquinol; O2; H+	menaquinone; H2O; H+	954.70|full	Absent	0	None	Absent	0	None	Absent	0	None	Absent	0	None	Absent	0	None	Absent	0	None	Absent	0	None	Absent	0	None	Absent	0	None	Absent	0	None	Absent	0	None	Absent	0	None	Absent	0	None	Absent
Urea utilization	Urease	ureC	urease subunit alpha	TIGR01792.hmm	K01428	urea + H2O = CO2 + 2 NH3 [RN:R00131]	urea; H2O	CO2; NH3	212.95|full	Absent	0	None	Absent	0	None	Absent	0	None	Absent	0	None	Absent	0	None	Absent	0	None	Absent	0	None	Absent	0	None	Absent	0	None	Absent	0	None	Absent	0	None	Absent	0	None	Absent	0	None	Absent
Urea utilization	Urease	ureB	urease subunit beta	TIGR00192.hmm	K01429	urea + H2O = CO2 + 2 NH3 [RN:R00131]	urea; H2O	CO2; NH3	40.65|full	Absent	0	None	Absent	0	None	Absent	0	None	Absent	0	None	Absent	0	None	Absent	0	None	Absent	0	None	Absent	0	None	Absent	0	None	Absent	0	None	Absent	0	None	Absent	0	None	Absent	0	None	Absent
Urea utilization	Urease	ureA	urease subunit gamma	TIGR00193.hmm	K01430	urea + H2O = CO2 + 2 NH3 [RN:R00131]	urea; H2O	CO2; NH3	31.45|full	Absent	0	None	Absent	0	None	Absent	0	None	Absent	0	None	Absent	0	None	Absent	0	None	Absent	0	None	Absent	0	None	Absent	0	None	Absent	0	None	Absent	0	None	Absent	0	None	Absent	0	None	Absent
Halogenated compound utilization	Halogenated compounds breakdown	E3.8.1.2	2-haloacid dehalogenase	K01560.hmm	K01560	(S)-2-haloacid + H2O = (R)-2-hydroxyacid + halide [RN:R03830]	(S)-2-haloacid; H2O	(R)-2-hydroxyacid; halide	143.23|domain	Absent	0	None	Absent	0	None	Absent	0	None	Absent	0	None	Absent	0	None	Absent	0	None	Absent	0	None	Absent	0	None	Absent	0	None	Absent	0	None	Absent	0	None	Absent	0	None	Absent	0	None	Absent
Halogenated compound utilization	Halogenated compounds breakdown	pcpC	tetrachlorohydroquinone reductive dehalogenase	K15241.hmm	K15241	2,6-dichlorohydroquinone + Cl- + glutathione disulfide = 2,3,6-trichlorohydroquinone + 2 glutathione [RN:R05403]; 2,3,6-trichlorohydroquinone + Cl- + glutathione disulfide = 2,3,5,6-tetrachlorohydroquinone + 2 glutathione [RN:R05402]	2,6-dichlorohydroquinone; Cl-; glutathione disulfide; 2,3,6-trichlorohydroquinone	2,3,6-trichlorohydroquinone; glutathione; 2,3,5,6-tetrachlorohydroquinone	276.67|full	Absent	0	None	Absent	0	None	Absent	0	None	Absent	0	None	Absent	0	None	Absent	0	None	Absent	0	None	Absent	0	None	Absent	0	None	Absent	0	None	Absent	0	None	Absent	0	None	Absent	0	None	Absent
Halogenated compound utilization	Halogenated compounds breakdown	cprA	3-chloro-4-hydroxyphenylacetate reductive dehalogenase	K21566.hmm	K21566	1-haloalkane + H2O = a primary alcohol + halide [RN:R02337]	1-haloalkane; H2O	primary alcohol; halide	850.93|full	Absent	0	None	Absent	0	None	Absent	0	None	Absent	0	None	Absent	0	None	Absent	0	None	Absent	0	None	Absent	0	None	Absent	0	None	Absent	0	None	Absent	0	None	Absent	0	None	Absent	0	None	Absent
Halogenated compound utilization	Halogenated compounds breakdown	pceA	tetrachloroethene reductive dehalogenase	K21647.hmm	K21647	trichloroethene + chloride + acceptor = tetrachloroethene + reduced acceptor [RN:R05753]	trichloroethene; chloride; acceptor	tetrachloroethene; reduced acceptor	50|full	Absent	0	None	Absent	0	None	Absent	0	None	Absent	0	None	Absent	0	None	Absent	0	None	Absent	0	None	Absent	0	None	Absent	0	None	Absent	0	None	Absent	0	None	Absent	0	None	Absent	0	None	Absent
Perchlorate reduction	Perchlorate reduction	pcrA	perchlorate reductase, subunit alpha	TIGR03479.hmm	N/A	reduced acceptor + perchlorate = acceptor + H2O + chlorite	perchlorate; reduced acceptor	chlorite; acceptor; H2O	559.05|full	Absent	0	None	Absent	0	None	Absent	0	None	Absent	0	None	Absent	0	None	Present	1	ar11r2_scaffold_1201_3	Absent	0	None	Absent	0	None	Absent	0	None	Absent	0	None	Absent	0	None	Absent	0	None	Absent	0	None	Absent
Perchlorate reduction	Perchlorate reduction	pcrB	perchlorate reductase, subunit beta	TIGR03478.hmm	N/A	reduced acceptor + perchlorate = acceptor + H2O + chlorite	perchlorate; reduced acceptor	chlorite; acceptor; H2O	319.40|full	Absent	0	None	Absent	0	None	Absent	0	None	Absent	0	None	Absent	0	None	Present	1	ar11r2_scaffold_1201_4	Absent	0	None	Absent	0	None	Absent	0	None	Absent	0	None	Absent	0	None	Absent	0	None	Absent	0	None	Absent
Chlorite reduction	Chlorite reduction	cld	chlorite dismutase	PF06778.hmm	K09162	chloride + O2 = chlorite [RN:R05721]	chloride; O2	chlorite	65|full	Absent	0	None	Absent	0	None	Absent	0	None	Absent	0	None	Absent	0	None	Absent	0	None	Absent	0	None	Absent	0	None	Absent	0	None	Absent	0	None	Absent	0	None	Absent	0	None	Absent	0	None	Absent
As cycling	Arsenite oxidation	aoxA	arsenite oxidase small subunit	TIGR02694.hmm	K08355	arsenite + H2O + 2 oxidized cytochrome c = arsenate + 2 reduced cytochrome c + 2 H+ [RN:R09787]	arsenite; H2O; oxidized cytochrome c	arsenate; reduced cytochrome c; H+	61.70|full	Absent	0	None	Absent	0	None	Absent	0	None	Absent	0	None	Absent	0	None	Absent	0	None	Absent	0	None	Absent	0	None	Absent	0	None	Absent	0	None	Absent	0	None	Absent	0	None	Absent	0	None	Absent
As cycling	Arsenite oxidation	aoxB	arsenite oxidase large subunit	TIGR02693.hmm	K08356	arsenite + H2O + 2 oxidized cytochrome c = arsenate + 2 reduced cytochrome c + 2 H+ [RN:R09787]	arsenite; H2O; oxidized cytochrome c	arsenate; reduced cytochrome c; H+	357.05|full	Absent	0	None	Absent	0	None	Absent	0	None	Absent	0	None	Absent	0	None	Absent	0	None	Absent	0	None	Absent	0	None	Absent	0	None	Absent	0	None	Absent	0	None	Absent	0	None	Absent	0	None	Absent
As cycling	Arsenate reduction	arsC1	arsenate reductase (glutaredoxin)	K00537.hmm	K00537	arsenate + glutaredoxin = arsenite + glutaredoxin disulfide + H2O [RN:R05747]	arsenate; glutaredoxin	arsenite; glutaredoxin disulfide; H2O	101.83|full	Absent	0	None	Absent	0	None	Absent	0	None	Absent	0	None	Absent	0	None	Absent	0	None	Absent	0	None	Absent	0	None	Present	1	ar11r2_scaffold_10611_2	Absent	0	None	Present	1	ar11r2_scaffold_1754_5	Absent	0	None	Present	1	ar11r2_scaffold_287_30	Absent
As cycling	Arsenate reduction	arsC2	arsenate reductase (thioredoxin)	K03741.hmm	K03741	arsenate + glutaredoxin = arsenite + glutaredoxin disulfide + H2O [RN:R05747]	arsenate; glutaredoxin	arsenite; glutaredoxin disulfide; H2O	121.40|domain	Present	1	ar11r2_scaffold_223_21	Present	1	ar11r2_scaffold_3_117	Present	1	ar11r2_scaffold_278_21	Present	1	ar11r2_scaffold_1_111	Present	1	ar11r2_scaffold_519_25	Present	1	ar11r2_scaffold_5130_3	Absent	0	None	Present	1	ar11r2_scaffold_1488_4	Absent	0	None	Present	1	ar11r2_scaffold_10677_3	Absent	0	None	Present	1	ar11r2_scaffold_56_48	Present	2	ar11r2_scaffold_239_53,ar11r2_scaffold_220_12	Absent
Selenate reduction	Selenate reduction	ygfM	putative selenate reductase FAD-binding subunit	TIGR03312.hmm	K12529	selenite + H2O + acceptor = selenate + reduced acceptor [RN:R07229]	selenite; H2O; acceptor	selenate; reduced acceptor	87.85|full	Absent	0	None	Absent	0	None	Absent	0	None	Absent	0	None	Absent	0	None	Absent	0	None	Absent	0	None	Absent	0	None	Absent	0	None	Absent	0	None	Absent	0	None	Absent	0	None	Absent	0	None	Absent
Selenate reduction	Selenate reduction	xdhD	putative selenate reductase molybdopterin-binding subunit	TIGR03313.hmm	K12528	selenite + H2O + acceptor = selenate + reduced acceptor [RN:R07229]	selenite; H2O; acceptor	selenate; reduced acceptor	526.50|full	Absent	0	None	Absent	0	None	Absent	0	None	Absent	0	None	Absent	0	None	Absent	0	None	Absent	0	None	Present	1	ar11r2_scaffold_2432_1	Absent	0	None	Absent	0	None	Absent	0	None	Absent	0	None	Absent	0	None	Absent
Selenate reduction	Selenate reduction	YgfK	putative selenate reductase	TIGR03315.hmm	K12527	selenite + H2O + acceptor = selenate + reduced acceptor [RN:R07229]	selenite; H2O; acceptor	selenate; reduced acceptor	354.45|full	Present	1	ar11r2_scaffold_11_10	Present	1	ar11r2_scaffold_369_9	Absent	0	None	Present	1	ar11r2_scaffold_367_2	Absent	0	None	Absent	0	None	Absent	0	None	Absent	0	None	Absent	0	None	Absent	0	None	Absent	0	None	Absent	0	None	Absent	0	None	Absent
Nitrile hydration	Nitrile hydratase	nthA	nitrile hydratase subunit alpha	TIGR01323.hmm	K01721	an aliphatic amide = a nitrile + H2O [RN:R02826]	aliphatic amide	nitrile; H2O	239.05|full	Absent	0	None	Absent	0	None	Absent	0	None	Absent	0	None	Absent	0	None	Absent	0	None	Absent	0	None	Absent	0	None	Absent	0	None	Absent	0	None	Absent	0	None	Absent	0	None	Absent	0	None	Absent
Nitrile hydration	Nitrile hydratase	nthB	nitrile hydratase subunit beta	TIGR03888.hmm	K20807	an aliphatic amide = a nitrile + H2O [RN:R02826]	aliphatic amide	nitrile; H2O	136.35|full	Absent	0	None	Absent	0	None	Absent	0	None	Absent	0	None	Absent	0	None	Absent	0	None	Absent	0	None	Absent	0	None	Absent	0	None	Absent	0	None	Absent	0	None	Absent	0	None	Absent	0	None	Absent
Metal reduction	Metal (Iron/Manganese) reduction	mtrC	decaheme c-type cytochrome, OmcA/MtrC family	TIGR03507.hmm	N/A	Iron/Manganese reduction	N/A	N/A	60.05|full	Absent	0	None	Absent	0	None	Absent	0	None	Absent	0	None	Absent	0	None	Absent	0	None	Absent	0	None	Absent	0	None	Absent	0	None	Absent	0	None	Absent	0	None	Absent	0	None	Absent	0	None	Absent
Metal reduction	Metal (Iron/Manganese) reduction	mtrB	decaheme-associated outer membrane protein, MtrB/PioB family	TIGR03509.hmm	N/A	Iron/Manganese reduction	N/A	N/A	165.60|full	Absent	0	None	Absent	0	None	Absent	0	None	Absent	0	None	Absent	0	None	Absent	0	None	Absent	0	None	Absent	0	None	Absent	0	None	Absent	0	None	Absent	0	None	Absent	0	None	Absent	0	None	Absent
Sulfur cycling enzymes (detailed)	Sulfate reduction	aprA	adenylylsulfate reductase, subunit A	aprA.hmm	K00394	AMP + sulfite + acceptor = adenylyl sulfate + reduced acceptor [RN:R00860]	AMP; sulfite; acceptor	adenylyl sulfate; reduced acceptor	641.75|full	Absent	0	None	Absent	0	None	Absent	0	None	Absent	0	None	Present	1	ar11r2_scaffold_652_19	Absent	0	None	Absent	0	None	Absent	0	None	Present	1	ar11r2_scaffold_1749_7	Absent	0	None	Absent	0	None	Present	1	ar11r2_scaffold_39_56	Absent	0	None	Absent
Sulfur cycling enzymes (detailed)	Sulfate reduction	aprB	adenylylsulfate reductase, subunit B	aprB.hmm	K00395	AMP + sulfite + acceptor = adenylyl sulfate + reduced acceptor [RN:R00860]	AMP; sulfite; acceptor	adenylyl sulfate; reduced acceptor	135.65|full	Absent	0	None	Absent	0	None	Absent	0	None	Absent	0	None	Present	1	ar11r2_scaffold_397_1	Absent	0	None	Absent	0	None	Absent	0	None	Present	1	ar11r2_scaffold_1749_6	Absent	0	None	Absent	0	None	Present	1	ar11r2_scaffold_39_55	Absent	0	None	Absent
Sulfur cycling enzymes (detailed)	Sulfate reduction	asrA	anaerobic sulfite reductase subunit A	asrA.hmm	K16950	Sulfite + 3 NADH + 3 H+ <=> Hydrogen sulfide + 3 NAD+ + 3 H2O	Sulfite; NADH; H+	Hydrogen sulfide; NAD+; H2O	323.15|full	Absent	0	None	Absent	0	None	Absent	0	None	Absent	0	None	Absent	0	None	Absent	0	None	Absent	0	None	Absent	0	None	Absent	0	None	Absent	0	None	Absent	0	None	Absent	0	None	Absent	0	None	Absent
Sulfur cycling enzymes (detailed)	Sulfate reduction	asrB	anaerobic sulfite reductase subunit B	asrB.hmm	K16951	Sulfite + 3 NADH + 3 H+ <=> Hydrogen sulfide + 3 NAD+ + 3 H2O	Sulfite; NADH; H+	Hydrogen sulfide; NAD+; H2O	288.60|full	Absent	0	None	Absent	0	None	Absent	0	None	Absent	0	None	Absent	0	None	Absent	0	None	Absent	0	None	Absent	0	None	Absent	0	None	Absent	0	None	Absent	0	None	Absent	0	None	Absent	0	None	Absent
Sulfur cycling enzymes (detailed)	Sulfate reduction	asrC	anaerobic sulfite reductase subunit C	asrC.hmm	K00385	Sulfite + 3 NADH + 3 H+ <=> Hydrogen sulfide + 3 NAD+ + 3 H2O	Sulfite; NADH; H+	Hydrogen sulfide; NAD+; H2O	324.10|full	Absent	0	None	Absent	0	None	Absent	0	None	Absent	0	None	Absent	0	None	Absent	0	None	Absent	0	None	Absent	0	None	Absent	0	None	Absent	0	None	Absent	0	None	Absent	0	None	Absent	0	None	Absent
Sulfur cycling enzymes (detailed)	Sulfur oxidation/Sulfite reduction	dsrA	dissimilatory sulfite reductase alpha subunit	dsrA.hmm	N/A	hydrogen sulfide + a [DsrC protein]-disulfide + 2 acceptor + 3 H2O = sulfite + a [DsrC protein]-dithiol + 2 reduced acceptor + 2 H+ [RN:R00861]	hydrogen sulfide; [DsrC protein]-disulfide; acceptor; H2O	sulfite; [DsrC protein]-dithiol; reduced acceptor; H+	200.00|full	Absent	0	None	Absent	0	None	Absent	0	None	Absent	0	None	Present	1	ar11r2_scaffold_370_22	Absent	0	None	Absent	0	None	Absent	0	None	Absent	0	None	Present	1	ar11r2_scaffold_6833_3	Absent	0	None	Present	1	ar11r2_scaffold_68_45	Absent	0	None	Absent
Sulfur cycling enzymes (detailed)	Sulfur oxidation/Sulfite reduction	dsrB	dissimilatory sulfite reductase beta subunit	dsrB.hmm	N/A	hydrogen sulfide + a [DsrC protein]-disulfide + 2 acceptor + 3 H2O = sulfite + a [DsrC protein]-dithiol + 2 reduced acceptor + 2 H+ [RN:R00861]	hydrogen sulfide; [DsrC protein]-disulfide; acceptor; H2O	sulfite; [DsrC protein]-dithiol; reduced acceptor; H+	204.00|full	Absent	0	None	Absent	0	None	Absent	0	None	Absent	0	None	Present	1	ar11r2_scaffold_370_21	Absent	0	None	Absent	0	None	Absent	0	None	Absent	0	None	Present	1	ar11r2_scaffold_6833_2	Absent	0	None	Present	1	ar11r2_scaffold_68_44	Absent	0	None	Absent
Sulfur cycling enzymes (detailed)	Sulfur oxidation/Sulfite reduction	dsrC	dissimilatory sulfite reductase, subunit C	dsrC.hmm	N/A	Substrate delivery	N/A	N/A	52.85|full	Absent	0	None	Absent	0	None	Absent	0	None	Absent	0	None	Present	1	ar11r2_scaffold_370_17	Absent	0	None	Absent	0	None	Absent	0	None	Absent	0	None	Absent	0	None	Absent	0	None	Present	1	ar11r2_scaffold_68_40	Absent	0	None	Absent
Sulfur cycling enzymes (detailed)	Sulfur oxidation/Sulfite reduction	dsrD	dissimilatory sulfite reductase delta subunit	dsrD.hmm	N/A	Not clear	N/A	N/A	32.80|full	Absent	0	None	Absent	0	None	Absent	0	None	Absent	0	None	Absent	0	None	Absent	0	None	Absent	0	None	Absent	0	None	Absent	0	None	Present	3	ar11r2_scaffold_6833_1,ar11r2_scaffold_17691_5,ar11r2_scaffold_6533_1	Absent	0	None	Absent	0	None	Absent	0	None	Absent
Sulfur cycling enzymes (detailed)	Sulfur oxidation/Sulfite reduction	dsrE	dissimilatory sulfite reductase, subunit E	dsrE.hmm	N/A	Sulfur carrier	N/A	N/A	160.00|full	Absent	0	None	Absent	0	None	Absent	0	None	Absent	0	None	Absent	0	None	Absent	0	None	Absent	0	None	Absent	0	None	Absent	0	None	Absent	0	None	Absent	0	None	Absent	0	None	Absent	0	None	Absent
Sulfur cycling enzymes (detailed)	Sulfur oxidation/Sulfite reduction	dsrF	dissimilatory sulfite reductase, subunit F	dsrF.hmm	N/A	Sulfur carrier	N/A	N/A	155.00|full	Absent	0	None	Absent	0	None	Absent	0	None	Absent	0	None	Absent	0	None	Absent	0	None	Absent	0	None	Absent	0	None	Absent	0	None	Absent	0	None	Absent	0	None	Absent	0	None	Absent	0	None	Absent
Sulfur cycling enzymes (detailed)	Sulfur oxidation/Sulfite reduction	dsrH	dissimilatory sulfite reductase, subunit H	dsrH.hmm	N/A	Sulfur carrier	N/A	N/A	97.00|full	Absent	0	None	Absent	0	None	Absent	0	None	Absent	0	None	Present	1	ar11r2_scaffold_370_18	Absent	0	None	Absent	0	None	Absent	0	None	Absent	0	None	Absent	0	None	Absent	0	None	Present	1	ar11r2_scaffold_68_41	Absent	0	None	Absent
Sulfur cycling enzymes (detailed)	Sulfur oxidation/Sulfite reduction	dsrJ	dissimilatory sulfite reductase, subunit J	dsrJ.hmm	N/A	Transmembrane complex involved in electron transport	N/A	N/A	95.00|full	Absent	0	None	Absent	0	None	Absent	0	None	Absent	0	None	Present	1	ar11r2_scaffold_370_12	Absent	0	None	Absent	0	None	Absent	0	None	Absent	0	None	Present	1	ar11r2_scaffold_6472_3	Absent	0	None	Present	1	ar11r2_scaffold_68_36	Absent	0	None	Absent
Sulfur cycling enzymes (detailed)	Sulfur oxidation/Sulfite reduction	dsrK	dissimilatory sulfite reductase, subunit K	dsrK.hmm	N/A	Transmembrane complex involved in electron transport	N/A	N/A	460.00|full	Absent	0	None	Absent	0	None	Absent	0	None	Absent	0	None	Present	1	ar11r2_scaffold_370_15	Absent	0	None	Absent	0	None	Absent	0	None	Absent	0	None	Present	1	ar11r2_scaffold_6472_2	Absent	0	None	Present	1	ar11r2_scaffold_68_38	Absent	0	None	Absent
Sulfur cycling enzymes (detailed)	Sulfur oxidation/Sulfite reduction	dsrM	dissimilatory sulfite reductase, subunit M	dsrM.hmm	N/A	Transmembrane complex involved in electron transport	N/A	N/A	172.0|full	Absent	0	None	Absent	0	None	Absent	0	None	Absent	0	None	Present	1	ar11r2_scaffold_370_16	Absent	0	None	Absent	0	None	Absent	0	None	Absent	0	None	Present	1	ar11r2_scaffold_6472_1	Absent	0	None	Present	1	ar11r2_scaffold_68_39	Absent	0	None	Absent
Sulfur cycling enzymes (detailed)	Sulfur oxidation/Sulfite reduction	dsrO	dissimilatory sulfite reductase, subunit O	dsrO.hmm	N/A	Transmembrane complex involved in electron transport	N/A	N/A	250.00|full	Absent	0	None	Absent	0	None	Absent	0	None	Absent	0	None	Present	1	ar11r2_scaffold_370_10	Absent	0	None	Absent	0	None	Absent	0	None	Absent	0	None	Present	1	ar11r2_scaffold_6472_4	Absent	0	None	Present	1	ar11r2_scaffold_68_35	Absent	0	None	Absent
Sulfur cycling enzymes (detailed)	Sulfur oxidation/Sulfite reduction	dsrP	dissimilatory sulfite reductase, subunit P	dsrP.hmm	N/A	Transmembrane complex involved in electron transport	N/A	N/A	412.80|full	Absent	0	None	Absent	0	None	Absent	0	None	Absent	0	None	Present	1	ar11r2_scaffold_370_9	Absent	0	None	Absent	0	None	Absent	0	None	Absent	0	None	Present	1	ar11r2_scaffold_6472_5	Absent	0	None	Present	1	ar11r2_scaffold_68_34	Absent	0	None	Absent
Sulfur cycling enzymes (detailed)	Sulfur oxidation/Sulfite reduction	dsrR	dissimilatory sulfite reductase, subunit R	dsrR.hmm	N/A	Not clear	N/A	N/A	80.00|full	Absent	0	None	Absent	0	None	Absent	0	None	Absent	0	None	Present	1	ar11r2_scaffold_670_8	Absent	0	None	Absent	0	None	Absent	0	None	Absent	0	None	Absent	0	None	Absent	0	None	Present	1	ar11r2_scaffold_142_33	Absent	0	None	Absent
Sulfur cycling enzymes (detailed)	Sulfur oxidation/Sulfite reduction	dsrS	dissimilatory sulfite reductase, subunit S	dsrS.hmm	N/A	Not clear	N/A	N/A	115.70|full	Absent	0	None	Absent	0	None	Absent	0	None	Absent	0	None	Absent	0	None	Absent	0	None	Absent	0	None	Absent	0	None	Absent	0	None	Absent	0	None	Absent	0	None	Absent	0	None	Present	1	ar11r2_scaffold_181_8	Absent
Sulfur cycling enzymes (detailed)	Sulfur oxidation/Sulfite reduction	dsrT	dissimilatory sulfite reductase, subunit T	dsrT.hmm	N/A	Not clear	N/A	N/A	90.00|full	Absent	0	None	Absent	0	None	Absent	0	None	Absent	0	None	Absent	0	None	Absent	0	None	Absent	0	None	Absent	0	None	Absent	0	None	Present	1	ar11r2_scaffold_22114_2	Absent	0	None	Absent	0	None	Absent	0	None	Absent
Sulfur cycling enzymes (detailed)	Thiosulfate oxidation	soxA	L-cysteine S-thiosulfotransferase	soxA.hmm	K17222	[SoxY protein]-L-cysteine + thiosulfate + 2 ferricytochrome c = [SoxY protein]-S-sulfosulfanyl-L-cysteine + 2 ferrocytochrome c + 2 H+ [RN:R12163]; [SoxY protein]-S-sulfanyl-L-cysteine + thiosulfate + 2 ferricytochrome c = [SoxY protein]-S-(2-sulfodisulfanyl)-L-cysteine + 2 ferrocytochrome c + 2 H+ [RN:R12164]	[SoxY protein]-L-cysteine; thiosulfate [CPD:C00320]; ferricytochrome c [CPD:C00125]; [SoxY protein]-S-sulfanyl-L-cysteine	[SoxY protein]-S-sulfosulfanyl-L-cysteine; ferrocytochrome c; H+; [SoxY protein]-S-(2-sulfodisulfanyl)-L-cysteine	110.00|full	Absent	0	None	Absent	0	None	Absent	0	None	Absent	0	None	Absent	0	None	Absent	0	None	Absent	0	None	Absent	0	None	Absent	0	None	Absent	0	None	Absent	0	None	Present	2	ar11r2_scaffold_173_35,ar11r2_scaffold_69_41	Present	2	ar11r2_scaffold_16352_3,ar11r2_scaffold_825_3	Absent
Sulfur cycling enzymes (detailed)	Thiosulfate oxidation	soxB	S-sulfosulfanyl-L-cysteine sulfohydrolase	soxB.hmm	K17224	[SoxY protein]-S-sulfosulfanyl-L-cysteine + H2O = [SoxY protein]-S-sulfanyl-L-cysteine + sulfate [RN:R12096]; [SoxY protein]-S-(2-sulfodisulfanyl)-L-cysteine + H2O = [SoxY protein]-S-disulfanyl-L-cysteine + sulfate [RN:R12097]	[SoxY protein]-S-sulfosulfanyl-L-cysteine; H2O; [SoxY protein]-S-(2-sulfodisulfanyl)-L-cysteine	[SoxY protein]-S-sulfanyl-L-cysteine; sulfate; [SoxY protein]-S-disulfanyl-L-cysteine	550.00|full	Absent	0	None	Absent	0	None	Absent	0	None	Absent	0	None	Absent	0	None	Absent	0	None	Absent	0	None	Absent	0	None	Absent	0	None	Absent	0	None	Absent	0	None	Present	1	ar11r2_scaffold_326_16	Present	2	ar11r2_scaffold_16352_2,ar11r2_scaffold_825_2	Absent
Sulfur cycling enzymes (detailed)	Thiosulfate oxidation	soxC	sulfane dehydrogenase subunit SoxC	soxC.hmm	K17225	Thiosulfate + 5 H2O + 8 Ferricytochrome c = 2 Sulfate + 8 Ferrocytochrome c + 10 H+	Thiosulfate; H2O; Ferricytochrome c	Sulfate; Ferrocytochrome c; H+	320.00|full	Absent	0	None	Absent	0	None	Absent	0	None	Absent	0	None	Absent	0	None	Absent	0	None	Absent	0	None	Absent	0	None	Absent	0	None	Absent	0	None	Absent	0	None	Absent	0	None	Absent	0	None	Absent
Sulfur cycling enzymes (detailed)	Thiosulfate oxidation	soxD	S-disulfanyl-L-cysteine oxidoreductase SoxD	soxD.hmm	K22622	[SoxY protein]-S-disulfanyl-L-cysteine + 6 ferricytochrome c + 3 H2O = [SoxY protein]-S-sulfosulfanyl-L-cysteine + 6 ferrocytochrome c + 6 H+ [RN:R11971]	[SoxY protein]-S-disulfanyl-L-cysteine; ferricytochrome c; H2O	[SoxY protein]-S-sulfosulfanyl-L-cysteine; ferrocytochrome c [CPD:C00126]; H+	90.00|full	Absent	0	None	Absent	0	None	Absent	0	None	Absent	0	None	Absent	0	None	Absent	0	None	Absent	0	None	Absent	0	None	Absent	0	None	Absent	0	None	Absent	0	None	Absent	0	None	Present	1	ar11r2_scaffold_1558_7	Absent
Sulfur cycling enzymes (detailed)	Thiosulfate oxidation	soxX	L-cysteine S-thiosulfotransferase	soxX.hmm	K17223	[SoxY protein]-L-cysteine + thiosulfate + 2 ferricytochrome c = [SoxY protein]-S-sulfosulfanyl-L-cysteine + 2 ferrocytochrome c + 2 H+ [RN:R12163]; [SoxY protein]-S-sulfanyl-L-cysteine + thiosulfate + 2 ferricytochrome c = [SoxY protein]-S-(2-sulfodisulfanyl)-L-cysteine + 2 ferrocytochrome c + 2 H+ [RN:R12164]	[SoxY protein]-L-cysteine; thiosulfate; ferricytochrome c; [SoxY protein]-S-sulfanyl-L-cysteine	[SoxY protein]-S-sulfosulfanyl-L-cysteine; ferrocytochrome c; H+; [SoxY protein]-S-(2-sulfodisulfanyl)-L-cysteine	61.00|full	Absent	0	None	Absent	0	None	Absent	0	None	Absent	0	None	Absent	0	None	Present	1	ar11r2_scaffold_6988_6	Absent	0	None	Absent	0	None	Absent	0	None	Absent	0	None	Absent	0	None	Present	2	ar11r2_scaffold_69_42,ar11r2_scaffold_173_34	Present	1	ar11r2_scaffold_825_4	Absent
Sulfur cycling enzymes (detailed)	Thiosulfate oxidation	soxY	sulfur-oxidizing protein SoxY	soxY.hmm	K17226	Thiosulfate + 5 H2O + 8 Ferricytochrome c = 2 Sulfate + 8 Ferrocytochrome c + 10 H+	Thiosulfate; H2O; Ferricytochrome c	Sulfate; Ferrocytochrome c; H+	125.00|full	Absent	0	None	Absent	0	None	Absent	0	None	Absent	0	None	Present	1	ar11r2_scaffold_372_15	Absent	0	None	Absent	0	None	Absent	0	None	Present	1	ar11r2_scaffold_22154_5	Absent	0	None	Absent	0	None	Present	1	ar11r2_scaffold_114_36	Present	1	ar11r2_scaffold_239_7	Absent
Sulfur cycling enzymes (detailed)	Thiosulfate oxidation	soxYZ	soxYZ_like_carrier	soxYZ_like_carrier.hmm	N/A	Quinoprotein dehydrogenase-associated SoxYZ-like carrier	N/A	N/A	120.00|full	Absent	0	None	Absent	0	None	Absent	0	None	Absent	0	None	Absent	0	None	Absent	0	None	Absent	0	None	Absent	0	None	Absent	0	None	Absent	0	None	Absent	0	None	Absent	0	None	Absent	0	None	Absent
Sulfur cycling enzymes (detailed)	Thiosulfate oxidation	soxZ	sulfur-oxidizing protein SoxZ	soxZ.hmm	K17227	Thiosulfate + 5 H2O + 8 Ferricytochrome c = 2 Sulfate + 8 Ferrocytochrome c + 10 H+	Thiosulfate; H2O; Ferricytochrome c	Sulfate; Ferrocytochrome c; H+	76.00|full	Absent	0	None	Absent	0	None	Absent	0	None	Absent	0	None	Present	1	ar11r2_scaffold_372_14	Absent	0	None	Absent	0	None	Absent	0	None	Present	1	ar11r2_scaffold_22154_6	Absent	0	None	Absent	0	None	Present	1	ar11r2_scaffold_114_37	Present	1	ar11r2_scaffold_239_6	Absent
Sulfur cycling enzymes (detailed)	Sulfide oxidation	fccB	flavocytochrome c sulphide dehydrogenase, flavin-binding	PF09242.hmm	K17229	hydrogen sulfide + 2 ferricytochrome c = sulfur + 2 ferrocytochrome c + 2 H+ [RN:R09499]	hydrogen sulfide; ferricytochrome c	sulfur; ferrocytochrome c; H+	266|full	Absent	0	None	Absent	0	None	Absent	0	None	Absent	0	None	Absent	0	None	Absent	0	None	Absent	0	None	Absent	0	None	Absent	0	None	Absent	0	None	Absent	0	None	Absent	0	None	Absent	0	None	Absent
Sulfur cycling enzymes (detailed)	Sulfide oxidation	sqr	sulfide:quinone oxidoreductase	sulfide_quinone_oxidoreductase_sqr.hmm	K17218	n HS- + n quinone = polysulfide + n quinol [RN:R10152]	HS-; quinone	polysulfide; quinol	300|full	Absent	0	None	Present	1	ar11r2_scaffold_16_66	Absent	0	None	Present	1	ar11r2_scaffold_2607_3	Absent	0	None	Absent	0	None	Absent	0	None	Present	1	ar11r2_scaffold_830_10	Absent	0	None	Absent	0	None	Present	1	ar11r2_scaffold_2758_4	Present	1	ar11r2_scaffold_320_11	Present	1	ar11r2_scaffold_275_29	Absent
Sulfur cycling enzymes (detailed)	Sulfur oxidation	sdo	sulfur dioxygenase	sulfur_dioxygenase_sdo.hmm	K17725	S-sulfanylglutathione + O2 + H2O = glutathione + sulfite + 2 H+ [RN:R08678]	S-sulfanylglutathione; O2; H2O	glutathione; sulfite; H+	120|full	Absent	0	None	Absent	0	None	Absent	0	None	Absent	0	None	Present	1	ar11r2_scaffold_390_26	Absent	0	None	Absent	0	None	Absent	0	None	Present	2	ar11r2_scaffold_41547_2,ar11r2_scaffold_13104_1	Present	1	ar11r2_scaffold_16332_2	Absent	0	None	Absent	0	None	Present	2	ar11r2_scaffold_643_8,ar11r2_scaffold_120_7	Present
Sulfur cycling enzymes (detailed)	Sulfur reduction	sor	sulfur oxygenase/reductase	PF07682.hmm	K16952	4 sulfur + 4 H2O + O2 = 2 hydrogen sulfide + 2 sulfite [RN:R07365]	sulfur; H2O; O2	hydrogen sulfide; sulfite	300|full	Absent	0	None	Absent	0	None	Absent	0	None	Absent	0	None	Absent	0	None	Absent	0	None	Absent	0	None	Absent	0	None	Absent	0	None	Absent	0	None	Absent	0	None	Absent	0	None	Absent	0	None	Absent
Sulfur cycling enzymes (detailed)	Sulfate reduction	sat	sulfate adenylyltransferase	TIGR00339.hmm	K00958	ATP + sulfate = diphosphate + adenylyl sulfate [RN:R00529]	ATP; sulfate	diphosphate; adenylyl sulfate	181.80|full	Absent	0	None	Absent	0	None	Absent	0	None	Absent	0	None	Present	1	ar11r2_scaffold_397_2	Absent	0	None	Absent	0	None	Present	1	ar11r2_scaffold_5943_3	Present	1	ar11r2_scaffold_1749_5	Present	1	ar11r2_scaffold_23897_2	Absent	0	None	Present	1	ar11r2_scaffold_70_81	Absent	0	None	Absent
Sulfur cycling enzymes (detailed)	Sulfate reduction	cysC	adenylylsulfate kinase	TIGR00455.hmm	K00860	ATP + adenylyl sulfate = ADP + 3'-phosphoadenylyl sulfate [RN:R00509]	ATP; adenylyl sulfate	ADP; 3'-phosphoadenylyl sulfate	133.35|full	Absent	0	None	Present	2	ar11r2_scaffold_52_45,ar11r2_scaffold_118_10	Absent	0	None	Absent	0	None	Present	1	ar11r2_scaffold_478_14	Absent	0	None	Absent	0	None	Present	1	ar11r2_scaffold_7209_1	Absent	0	None	Present	1	ar11r2_scaffold_7194_1	Absent	0	None	Present	1	ar11r2_scaffold_143_69	Absent	0	None	Absent
Sulfur cycling enzymes (detailed)	Sulfate reduction	cysN	bifunctional enzyme CysN/CysC	TIGR02034.hmm	K00955	ATP + sulfate = diphosphate + adenylyl sulfate [RN:R00529]	ATP; sulfate	diphosphate; adenylyl sulfate	327.65|full	Present	1	ar11r2_scaffold_168_20	Present	1	ar11r2_scaffold_28_14	Absent	0	None	Present	1	ar11r2_scaffold_1_175	Absent	0	None	Absent	0	None	Absent	0	None	Absent	0	None	Absent	0	None	Absent	0	None	Present	1	ar11r2_scaffold_417_10	Absent	0	None	Absent	0	None	Absent
Sulfur cycling enzymes (detailed)	Thiosulfate disproportionation	phsA	thiosulfate reductase / polysulfide reductase chain A	thiosulfate_reductase_phsA.hmm	K08352	thiosulfate + a quinol = sulfite + hydrogen sulfide + a quinone [RN:R11488]	thiosulfate; quinol	sulfite; hydrogen sulfide; quinone	323|full	Absent	0	None	Present	1	ar11r2_scaffold_36_78	Absent	0	None	Present	1	ar11r2_scaffold_37_48	Absent	0	None	Present	1	ar11r2_scaffold_4299_2	Absent	0	None	Absent	0	None	Absent	0	None	Present	3	ar11r2_scaffold_10056_2,ar11r2_scaffold_19506_1,ar11r2_scaffold_1263_2	Present	1	ar11r2_scaffold_485_22	Absent	0	None	Absent	0	None	Absent
[truncated: 617 more columns]

## Sheet: S6B Metabolism selected genomes
			Calvin Cycle	Calvin Cycle	Calvin Cycle	WLP	WLP	WLP	rTCA	rTCA	CO-Oxidation	CO-Oxidation	CO-Oxidation	Nitrogen fixation	Nitrification	Nitrification|Denitrification|Dissimilatory nitrate reduction	Nitrification|Denitrification|Dissimilatory nitrate reduction	Assimilatory nitrate reduction	Dissimilatory nitrate reduction	Dissimilatory nitrate reduction	Dissimilatory nitrate reduction	Dissimilatory nitrate reduction	Denitrification	Denitrification	Denitrification	Denitrification	Denitrification_Dissimilatory nitrate_reduction	Denitrification_Dissimilatory nitrate_reduction	Denitrification_Dissimilatory nitrate_reduction	SOX	SOX	SOX	SOX	SOX	SOX	Dissimilatory sulfate reduction	Dissimilatory sulfate reduction	Dissimilatory sulfate reduction	Dissimilatory sulfate reduction	H2 oxidation	H2 oxidation
genome	spring	taxonomy	K00855	K01601	K01602	K00198	K14138	K15023	K15230	K15231	K03519	K03518	K00320	K02588	K10535	K00370	K00371	K00372	K00362	K00363	K03385	K15876	K15864	K04561	K02305	K00376	K00374	K02567	K02568	K17222	K17223	K17224	K17225	K17226	K17227	K00394	K00395	K11180	K11181	K18008	K00436
Alum_Rock_MS4_biofilm_2_Bacteria_46_31	MS4	Acidobacteriota	0	1	0	1	1	0	0	0	1	0	0	0	1	0	0	0	0	0	0	0	0	0	0	0	0	0	0	0	0	0	0	0	0	0	0	0	0	0	0
ALUMROCK_MS4_Bacteriodetes_30_51_curated	MS4	Bacteroidota	0	0	0	0	0	0	0	0	0	0	0	0	0	0	0	0	0	0	0	0	0	1	0	0	0	0	0	0	0	0	0	0	0	0	0	0	0	0	0
Alum_Rock_2019_MS4_Caldisericum_38_119_AR_MS4	MS4	Caldisericota	0	0	0	0	0	0	0	0	0	1	0	0	0	0	0	0	0	0	0	0	0	0	0	0	0	0	0	0	0	0	0	0	0	0	0	0	0	0	0
Alum_Rock_MS4_0_2_Bacteria_49_46	MS4	Caldisericota	0	0	0	0	0	0	0	0	0	1	0	0	0	0	0	0	0	0	0	0	0	0	0	0	0	0	0	0	0	1	0	0	0	0	0	0	0	0	0
ALUMROCK_MS4_Campylobacterales_42_36_curated	MS4	Campylobacterota	0	0	0	0	0	0	1	1	0	0	0	1	0	0	1	0	0	0	0	0	1	1	1	0	0	1	1	1	1	1	0	1	1	0	0	0	0	0	1
ALUMROCK_MS4_Sulfuricurvum_related_43_43_curated	MS4	Campylobacterota	0	0	0	0	0	0	1	1	0	0	0	1	0	0	1	0	0	0	0	0	0	1	1	0	0	0	1	0	0	1	0	0	0	0	0	0	0	0	0
ALUMROCK_MS4_Chloroflexi_56_44_curated	MS4	Chloroflexota	0	0	0	0	0	0	0	0	1	1	1	0	0	0	0	0	0	0	1	1	0	1	0	0	0	0	0	0	0	0	0	0	0	0	0	0	0	0	1
Alum_Rock_2019_MS4_Chloroflexi_47_35_AR_MS4	MS4	Chloroflexota	0	0	0	0	0	0	0	0	1	1	1	0	0	0	0	0	0	0	0	0	0	0	0	0	0	0	0	0	0	0	0	0	0	0	0	0	0	0	1
Alum_Rock_MS11_biofilm_1_Chloroflexi_55_11	MS11	Chloroflexota	1	1	0	1	1	1	0	0	1	1	1	0	0	0	0	0	0	0	0	0	0	0	0	0	0	0	0	0	0	0	0	0	0	0	0	0	0	0	0
Alum_Rock_2019_MS11_SR1_candidate_32_9_AR_MS11	MS11	CPR	0	1	0	0	0	0	0	0	0	0	0	0	0	0	0	0	0	0	0	0	0	0	0	0	0	0	0	0	0	0	0	0	0	0	0	0	0	0	0
Alum_Rock_MS11_biofilm_2_Oscillatoriophycideae_44_12	MS11	Cyanobacteria	1	1	1	0	0	0	0	0	0	0	0	0	0	1	0	0	0	0	0	0	0	0	0	0	0	0	0	0	0	0	0	0	0	0	0	0	0	0	1
ALUMROCK_MS4_Desulfocapsa_52_19_curated	MS4	Desulfobacterota	0	0	0	1	1	1	0	0	0	0	0	1	1	0	0	0	0	0	1	1	0	0	0	0	1	0	0	0	0	0	0	0	0	1	1	1	1	1	0
Alum_Rock_2019_MS4_TA06_58_18_AR_MS4	MS4	Edwardsbacteria	0	0	0	0	0	0	0	0	0	0	0	0	0	0	0	0	0	0	0	0	0	0	0	0	0	0	0	0	0	0	0	0	0	0	0	0	0	0	0
Alum_Rock_2019_MS4_Elusimicrobia_GWA2-related_65_134_AR_MS4	MS4	Elusimicrobiota	0	0	0	0	0	0	0	1	1	0	0	0	0	0	0	0	0	0	1	1	0	0	0	0	0	0	0	0	0	0	0	0	0	0	0	0	0	0	0
Alum_Rock_2019_MS11_RIF-IGX_32_8_AR_MS11	MS11	Kapabacteria	0	0	0	0	0	0	0	0	0	0	0	0	0	0	0	0	0	0	1	1	0	1	0	0	0	0	0	0	0	0	0	0	0	0	0	0	0	0	0
Alum_Rock_2019_MS4_Caldithrix-like_49_17_AR_MS4	MS4	KSB1	0	0	0	0	0	0	0	0	0	0	0	0	1	1	1	0	0	0	0	0	0	1	1	0	0	0	0	0	0	0	0	0	0	0	0	0	0	0	0
ALUMROCK_MS4_SR1_33_49_curated	MS4	CPR	0	1	0	0	0	0	0	0	0	0	0	0	0	0	0	0	0	0	0	0	0	0	0	0	0	0	0	0	0	0	0	0	0	0	0	0	0	0	0
ALUMROCK_MS11_Beggiatoa-related_37_1401_curated	MS11	Proteobacteria	0	1	0	0	0	0	0	0	0	0	0	1	0	0	0	0	0	0	1	0	1	1	1	1	0	0	0	0	0	0	0	1	1	1	1	1	1	0	1
ALUMROCK_MS11_Gammaproteobacteria_58_89_curated	MS11	Proteobacteria	1	1	1	0	0	0	0	0	0	0	0	1	0	0	0	0	1	1	0	0	0	0	0	0	0	0	0	1	1	1	1	1	1	0	0	0	0	0	0
ALUMROCK_MS4_Beggiotoa_37_524_curated	MS4	Proteobacteria	1	1	0	0	0	0	0	0	0	0	0	1	0	0	0	0	0	0	0	0	1	1	1	1	0	0	0	0	0	0	0	1	1	1	1	1	1	0	1
ALUMROCK_MS4_Thiothrix_nivea-related_50_537_curated	MS4	Proteobacteria	1	1	1	0	0	0	0	0	0	0	0	0	0	0	0	0	0	0	0	0	1	1	1	0	0	0	0	1	1	1	0	1	0	0	1	0	0	0	0
Alum_Rock_MS4_biofilm_2_Betaproteobacteria_57_27	MS4	Proteobacteria	1	1	1	0	0	0	0	0	0	0	0	0	0	0	0	1	1	1	0	0	0	0	0	0	0	0	0	1	1	1	0	1	1	0	0	0	0	0	0
Alum_Rock_2019_MS4_ACD39_Riflebacteria_51_11_AR_MS4	MS4	Riflebacteria	0	0	0	1	0	0	0	1	0	1	0	0	1	0	0	0	0	0	0	0	0	0	0	0	0	0	0	0	0	0	0	0	0	0	0	0	0	0	0
ALUMROCK_MS4_Spirochaete_51_16_curated	MS4	Spirochaetota	0	0	0	0	0	0	0	0	0	0	0	1	0	0	0	0	0	0	0	0	0	0	0	0	0	0	0	0	0	0	0	0	0	0	0	0	0	0	1
Alum_Rock_2019_MS4_Lentisphaerae_GWF2-related_49_32_AR_MS4	MS4	Verrucomicrobiota	0	0	0	1	1	0	0	0	0	0	0	0	0	0	0	0	0	0	0	0	0	0	0	0	0	0	0	0	0	0	0	0	0	0	0	0	0	0	1
Alum_Rock_2019_MS4_Methylacidiphilum-related_63_13_AR_MS4	MS4	Verrucomicrobiota	1	1	1	0	0	0	0	0	0	0	0	1	0	0	0	0	0	0	1	1	0	0	0	0	0	0	0	0	0	0	0	0	0	0	0	0	0	0	0

## Sheet: S7- hydrogenases
genome	Hyd_classification
AR_MS4_05142019_scaffold_1076_15 # 14419 # 14808 # 1 # ID=6_15;partial=00;start_type=ATG;rbs_motif=GGA/GAG/AGG;rbs_spacer=11-12bp;gc_cont=0.477	[FeFe] Group A
AR_MS4_05142019_scaffold_25_87 # 90544 # 90999 # 1 # ID=8_87;partial=00;start_type=ATG;rbs_motif=4Base/6BMM;rbs_spacer=13-15bp;gc_cont=0.594	[FeFe] Group A
AR_MS4_05142019_scaffold_190_18 # 14843 # 16693 # -1 # ID=73_18;partial=00;start_type=ATG;rbs_motif=GGA/GAG/AGG;rbs_spacer=5-10bp;gc_cont=0.408	[FeFe] Group C1
AR_MS4_05142019_scaffold_349_48 # 49833 # 51383 # -1 # ID=67_48;partial=00;start_type=ATG;rbs_motif=AGGAG;rbs_spacer=5-10bp;gc_cont=0.433	[NiFe] Group 1a
tig00001400_segment0_3 # 1972 # 3522 # -1 # ID=170_3;partial=00;start_type=ATG;rbs_motif=AGGAG;rbs_spacer=5-10bp;gc_cont=0.433	[NiFe] Group 1a
Alum_Rock_MS4_0.2_scaffold_19_74 # 71439 # 72989 # -1 # ID=8_74;partial=00;start_type=ATG;rbs_motif=AGGAG;rbs_spacer=5-10bp;gc_cont=0.433	[NiFe] Group 1a
ar4r2_scaffold_5731_1 # 1 # 336 # 1 # ID=69_1;partial=10;start_type=Edge;rbs_motif=None;rbs_spacer=None;gc_cont=0.426	[NiFe] Group 1a
AR1-0.1_scaffold_230_11 # 10659 # 12209 # -1 # ID=236_11;partial=00;start_type=ATG;rbs_motif=AGGAG;rbs_spacer=5-10bp;gc_cont=0.433	[NiFe] Group 1a
AR1-0.65_scaffold_51_10 # 9660 # 11210 # 1 # ID=66_10;partial=00;start_type=ATG;rbs_motif=AGGAG;rbs_spacer=5-10bp;gc_cont=0.431	[NiFe] Group 1a
AR2-0.1_scaffold_393_9 # 9539 # 11089 # -1 # ID=9_9;partial=00;start_type=ATG;rbs_motif=AGGAG;rbs_spacer=5-10bp;gc_cont=0.433	[NiFe] Group 1a
AR2-0.65_scaffold_105_9 # 9596 # 11146 # 1 # ID=65_9;partial=00;start_type=ATG;rbs_motif=AGGAG;rbs_spacer=5-10bp;gc_cont=0.431	[NiFe] Group 1a
AR_MS4_05142019_scaffold_23587_3 # 916 # 2556 # -1 # ID=126_3;partial=00;start_type=ATG;rbs_motif=AGGAG;rbs_spacer=5-10bp;gc_cont=0.606	[NiFe] Group 1b
AR_MS4_05142019_scaffold_1467_14 # 13831 # 15471 # -1 # ID=15_14;partial=00;start_type=ATG;rbs_motif=AGGAG;rbs_spacer=5-10bp;gc_cont=0.525	[NiFe] Group 1b
AR_MS4_05142019_scaffold_9347_2 # 638 # 2386 # 1 # ID=23_2;partial=00;start_type=ATG;rbs_motif=AGGA;rbs_spacer=5-10bp;gc_cont=0.426	[NiFe] Group 1b
AR_MS4_05142019_scaffold_35887_1 # 3 # 1592 # -1 # ID=34_1;partial=10;start_type=ATG;rbs_motif=AGGAG;rbs_spacer=5-10bp;gc_cont=0.527	[NiFe] Group 1b
tig00000462_segment0_1 # 3 # 590 # 1 # ID=63_1;partial=10;start_type=Edge;rbs_motif=None;rbs_spacer=None;gc_cont=0.423	[NiFe] Group 1b
Alum_Rock_MS11_biofilm_2_scaffold_3788_5 # 4161 # 5906 # -1 # ID=223_5;partial=00;start_type=ATG;rbs_motif=GGAG/GAGG;rbs_spacer=5-10bp;gc_cont=0.452	[NiFe] Group 1b
Alum_Rock_MS11_biofilm_2_scaffold_1053_9 # 7662 # 9317 # 1 # ID=229_9;partial=00;start_type=ATG;rbs_motif=AAAAA;rbs_spacer=10bp;gc_cont=0.452	[NiFe] Group 1b
Alum_Rock_MS11_biofilm_2_scaffold_1661_7 # 6290 # 8038 # 1 # ID=86_7;partial=00;start_type=ATG;rbs_motif=AAAAAA;rbs_spacer=15bp;gc_cont=0.509	[NiFe] Group 1b
Alum_Rock_MS11_bulk_scaffold_337_17 # 14363 # 16138 # -1 # ID=29_17;partial=00;start_type=ATG;rbs_motif=AGGAG;rbs_spacer=5-10bp;gc_cont=0.478	[NiFe] Group 1b
Alum_Rock_MS11_bulk_scaffold_337_22 # 20274 # 21968 # -1 # ID=29_22;partial=00;start_type=ATG;rbs_motif=GGAG/GAGG;rbs_spacer=5-10bp;gc_cont=0.482	[NiFe] Group 1b
Alum_Rock_MS11_bulk_scaffold_7366_9 # 6539 # 8284 # 1 # ID=213_9;partial=00;start_type=ATG;rbs_motif=GGAG/GAGG;rbs_spacer=5-10bp;gc_cont=0.452	[NiFe] Group 1b
ar11r2_scaffold_71_104 # 99307 # 101082 # 1 # ID=43_104;partial=00;start_type=ATG;rbs_motif=GGAG/GAGG;rbs_spacer=5-10bp;gc_cont=0.489	[NiFe] Group 1b
ar11r2_scaffold_71_108 # 106438 # 108132 # 1 # ID=43_108;partial=00;start_type=ATG;rbs_motif=GGAG/GAGG;rbs_spacer=5-10bp;gc_cont=0.484	[NiFe] Group 1b
ar11r2_scaffold_794_7 # 6289 # 8037 # 1 # ID=37_7;partial=00;start_type=ATG;rbs_motif=AAAAAA;rbs_spacer=15bp;gc_cont=0.509	[NiFe] Group 1b
ar11r2_scaffold_641_10 # 8090 # 9745 # 1 # ID=109_10;partial=00;start_type=ATG;rbs_motif=AAAAA;rbs_spacer=10bp;gc_cont=0.452	[NiFe] Group 1b
ar11r2_scaffold_4014_2 # 472 # 2217 # -1 # ID=116_2;partial=00;start_type=ATG;rbs_motif=GGAG/GAGG;rbs_spacer=5-10bp;gc_cont=0.452	[NiFe] Group 1b
Alum_Rock_MS4_0.2_scaffold_469_2 # 638 # 2386 # 1 # ID=70_2;partial=00;start_type=ATG;rbs_motif=AGGA;rbs_spacer=5-10bp;gc_cont=0.426	[NiFe] Group 1b
Alum_Rock_MS4_biofilm_2_scaffold_1234_19 # 14930 # 16675 # 1 # ID=3_19;partial=00;start_type=ATG;rbs_motif=GGAG/GAGG;rbs_spacer=5-10bp;gc_cont=0.447	[NiFe] Group 1b
Alum_Rock_MS4_biofilm_2_scaffold_414_50 # 44041 # 45816 # 1 # ID=55_50;partial=00;start_type=ATG;rbs_motif=GGAG/GAGG;rbs_spacer=5-10bp;gc_cont=0.494	[NiFe] Group 1b
ar4r2_scaffold_12_37 # 32417 # 34162 # 1 # ID=19_37;partial=00;start_type=ATG;rbs_motif=GGAG/GAGG;rbs_spacer=5-10bp;gc_cont=0.447	[NiFe] Group 1b
ar4r2_scaffold_7489_6 # 2972 # 3640 # 1 # ID=22_6;partial=01;start_type=ATG;rbs_motif=AGGAG;rbs_spacer=5-10bp;gc_cont=0.480	[NiFe] Group 1b
ar4r2_scaffold_7915_1 # 429 # 2123 # -1 # ID=36_1;partial=00;start_type=ATG;rbs_motif=GGAGG;rbs_spacer=5-10bp;gc_cont=0.501	[NiFe] Group 1b
ar4r2_scaffold_14853_1 # 1 # 1290 # 1 # ID=39_1;partial=10;start_type=Edge;rbs_motif=None;rbs_spacer=None;gc_cont=0.500	[NiFe] Group 1b
ar4r2_scaffold_11748_4 # 1816 # 2433 # -1 # ID=493_4;partial=01;start_type=Edge;rbs_motif=None;rbs_spacer=None;gc_cont=0.526	[NiFe] Group 1b
ar4r2_scaffold_2626_6 # 5820 # 7505 # 1 # ID=44_6;partial=00;start_type=ATG;rbs_motif=GGAGG;rbs_spacer=5-10bp;gc_cont=0.493	[NiFe] Group 1b
ar4r2_scaffold_11813_4 # 1941 # 2348 # -1 # ID=405_4;partial=01;start_type=Edge;rbs_motif=None;rbs_spacer=None;gc_cont=0.404	[NiFe] Group 1b
ar4r2_scaffold_1205_14 # 17323 # 18138 # -1 # ID=53_14;partial=00;start_type=ATG;rbs_motif=3Base/5BMM;rbs_spacer=13-15bp;gc_cont=0.440	[NiFe] Group 1b
ar4r2_scaffold_1205_15 # 18195 # 18965 # -1 # ID=53_15;partial=00;start_type=ATG;rbs_motif=AGGAG;rbs_spacer=5-10bp;gc_cont=0.463	[NiFe] Group 1b
ar4r2_scaffold_1087_37 # 32648 # 34393 # -1 # ID=148_37;partial=00;start_type=ATG;rbs_motif=None;rbs_spacer=None;gc_cont=0.452	[NiFe] Group 1b
ar4r2_scaffold_244_62 # 57210 # 58985 # 1 # ID=43_62;partial=00;start_type=ATG;rbs_motif=GGAG/GAGG;rbs_spacer=5-10bp;gc_cont=0.494	[NiFe] Group 1b
ar4r2_scaffold_1821_8 # 6873 # 8621 # 1 # ID=49_8;partial=00;start_type=ATG;rbs_motif=AAAAAA;rbs_spacer=15bp;gc_cont=0.509	[NiFe] Group 1b
AR1-0.1_scaffold_435_6 # 5329 # 7077 # -1 # ID=198_6;partial=00;start_type=ATG;rbs_motif=AGGA;rbs_spacer=5-10bp;gc_cont=0.425	[NiFe] Group 1b
AR1-0.65_scaffold_659_6 # 5488 # 7236 # -1 # ID=36_6;partial=00;start_type=ATG;rbs_motif=AGGA;rbs_spacer=5-10bp;gc_cont=0.425	[NiFe] Group 1b
AR2-0.1_scaffold_437_6 # 5250 # 6998 # -1 # ID=562_6;partial=00;start_type=ATG;rbs_motif=AGGA;rbs_spacer=5-10bp;gc_cont=0.425	[NiFe] Group 1b
AR2-0.65_scaffold_698_6 # 5797 # 7545 # -1 # ID=22_6;partial=00;start_type=ATG;rbs_motif=AGGA;rbs_spacer=5-10bp;gc_cont=0.425	[NiFe] Group 1b
AR_MS11_05142019_scaffold_12150_4 # 3256 # 3354 # 1 # ID=29_4;partial=01;start_type=ATG;rbs_motif=None;rbs_spacer=None;gc_cont=0.545	[NiFe] Group 1c
AR_MS11_05142019_scaffold_939_12 # 11649 # 13361 # -1 # ID=293_12;partial=00;start_type=GTG;rbs_motif=GGAG/GAGG;rbs_spacer=5-10bp;gc_cont=0.389	[NiFe] Group 1c
AR_MS4_05142019_scaffold_5936_10 # 8049 # 9749 # -1 # ID=164_10;partial=00;start_type=ATG;rbs_motif=AGGAG;rbs_spacer=5-10bp;gc_cont=0.642	[NiFe] Group 1c
AR_MS4_05142019_scaffold_440_46 # 42892 # 44595 # 1 # ID=86_46;partial=00;start_type=ATG;rbs_motif=AGGAG;rbs_spacer=5-10bp;gc_cont=0.596	[NiFe] Group 1c
tig00000186_segment0_12 # 8991 # 10691 # -1 # ID=31_12;partial=00;start_type=ATG;rbs_motif=GGAGG;rbs_spacer=5-10bp;gc_cont=0.616	[NiFe] Group 1c
ar11r2_scaffold_491_55 # 55223 # 56935 # 1 # ID=96_55;partial=00;start_type=GTG;rbs_motif=GGAG/GAGG;rbs_spacer=5-10bp;gc_cont=0.389	[NiFe] Group 1c
Alum_Rock_MS11_biofilm_1_scaffold_338_40 # 37804 # 39069 # 1 # ID=31_40;partial=01;start_type=ATG;rbs_motif=GGAG/GAGG;rbs_spacer=5-10bp;gc_cont=0.622	[NiFe] Group 1c
Alum_Rock_MS11_biofilm_1_scaffold_28047_1 # 2 # 106 # 1 # ID=127_1;partial=10;start_type=Edge;rbs_motif=None;rbs_spacer=None;gc_cont=0.552	[NiFe] Group 1c
ar11r2_scaffold_15596_2 # 618 # 2009 # 1 # ID=382_2;partial=01;start_type=ATG;rbs_motif=GGAGG;rbs_spacer=5-10bp;gc_cont=0.594	[NiFe] Group 1c
Alum_Rock_MS4_0.2_scaffold_297_7 # 10444 # 12144 # 1 # ID=91_7;partial=00;start_type=ATG;rbs_motif=GGAGG;rbs_spacer=5-10bp;gc_cont=0.614	[NiFe] Group 1c
ar4r2_scaffold_2148_5 # 3650 # 5356 # 1 # ID=109_5;partial=00;start_type=ATG;rbs_motif=GGAG/GAGG;rbs_spacer=5-10bp;gc_cont=0.422	[NiFe] Group 1c
ar4r2_scaffold_1763_8 # 7366 # 9078 # -1 # ID=184_8;partial=00;start_type=GTG;rbs_motif=GGAG/GAGG;rbs_spacer=5-10bp;gc_cont=0.389	[NiFe] Group 1c
Alum_Rock_MS4_biofilm_2_scaffold_2429_6 # 6328 # 8040 # 1 # ID=131_6;partial=00;start_type=GTG;rbs_motif=GGAG/GAGG;rbs_spacer=5-10bp;gc_cont=0.389	[NiFe] Group 1c
ar4r2_scaffold_822_3 # 1222 # 2922 # -1 # ID=92_3;partial=00;start_type=ATG;rbs_motif=AAA;rbs_spacer=15bp;gc_cont=0.584	[NiFe] Group 1c
ar4r2_scaffold_29635_1 # 1 # 285 # -1 # ID=175_1;partial=10;start_type=ATG;rbs_motif=None;rbs_spacer=None;gc_cont=0.625	[NiFe] Group 1c
ar4r2_scaffold_10357_2 # 1454 # 3154 # 1 # ID=110_2;partial=00;start_type=ATG;rbs_motif=GGAGG;rbs_spacer=5-10bp;gc_cont=0.614	[NiFe] Group 1c
ar4r2_scaffold_25968_4 # 3060 # 3710 # -1 # ID=117_4;partial=01;start_type=Edge;rbs_motif=None;rbs_spacer=None;gc_cont=0.625	[NiFe] Group 1c
ar4r2_scaffold_1091_8 # 7008 # 8738 # 1 # ID=114_8;partial=00;start_type=ATG;rbs_motif=AGGAG;rbs_spacer=5-10bp;gc_cont=0.492	[NiFe] Group 1c
AR1-0.1_scaffold_448_6 # 7303 # 9003 # 1 # ID=196_6;partial=00;start_type=ATG;rbs_motif=GGAGG;rbs_spacer=5-10bp;gc_cont=0.667	[NiFe] Group 1c
AR1-0.65_scaffold_394_1 # 3 # 1688 # -1 # ID=335_1;partial=10;start_type=ATG;rbs_motif=GGAGG;rbs_spacer=5-10bp;gc_cont=0.617	[NiFe] Group 1c
AR2-0.65_scaffold_2582_1 # 3 # 1067 # -1 # ID=246_1;partial=10;start_type=ATG;rbs_motif=GGAGG;rbs_spacer=5-10bp;gc_cont=0.608	[NiFe] Group 1c
AR_MS4_05142019_scaffold_1452_16 # 18721 # 20439 # -1 # ID=4_16;partial=00;start_type=ATG;rbs_motif=AGGAG;rbs_spacer=5-10bp;gc_cont=0.401	[NiFe] Group 1d
Alum_Rock_MS11_biofilm_1_scaffold_17620_2	[NiFe] Group 1d	Rhodocyclales
Alum_Rock_MS11_biofilm_1_scaffold_3251_4	[NiFe] Group 1d	Caldithrix
ar11r2_scaffold_498_8	[NiFe] Group 1d	Bacteroidetes
ar11r2_scaffold_40_37	[NiFe] Group 1d	Gammaproteobacteria
ar4r2_scaffold_1874_11	[NiFe] Group 1d	Bacteroidetes
Alum_Rock_MS4_biofilm_river_scaffold_5152_1	[NiFe] Group 1d	Bacteroidetes
Alum_Rock_MS4_biofilm_river_scaffold_35493_3	[NiFe] Group 1d	Bacteroidetes
ar4r2_scaffold_3676_2 # 707 # 2443 # -1 # ID=92_2;partial=00;start_type=ATG;rbs_motif=TAA;rbs_spacer=12bp;gc_cont=0.392	[NiFe] Group 1d
ar4r2_scaffold_407_12 # 11472 # 13193 # -1 # ID=257_12;partial=00;start_type=ATG;rbs_motif=GGAGG;rbs_spacer=5-10bp;gc_cont=0.534	[NiFe] Group 1d
AR1-0.1_scaffold_7806_2 # 878 # 1048 # -1 # ID=107_2;partial=01;start_type=Edge;rbs_motif=None;rbs_spacer=None;gc_cont=0.433	[NiFe] Group 1d
AR1-0.65_scaffold_315_1	[NiFe] Group 1d	Bacteroidetes
AR_MS11_05142019_scaffold_1640_1 # 321 # 2066 # -1 # ID=94_1;partial=00;start_type=ATG;rbs_motif=GGA/GAG/AGG;rbs_spacer=5-10bp;gc_cont=0.406	[NiFe] Group 1e
AR_MS4_05142019_scaffold_443_67 # 64310 # 66049 # -1 # ID=92_67;partial=00;start_type=ATG;rbs_motif=AGGAG/GGAGG;rbs_spacer=11-12bp;gc_cont=0.563	[NiFe] Group 1e
AR_MS4_05142019_scaffold_55_145 # 153514 # 155253 # 1 # ID=39_145;partial=00;start_type=ATG;rbs_motif=AGGAG;rbs_spacer=5-10bp;gc_cont=0.517	[NiFe] Group 1e
AR_MS4_05142019_scaffold_149648_2 # 80 # 1039 # 1 # ID=283_2;partial=01;start_type=ATG;rbs_motif=GGAG/GAGG;rbs_spacer=5-10bp;gc_cont=0.528	[NiFe] Group 1e
ar11r2_scaffold_292_4 # 1334 # 3079 # -1 # ID=100_4;partial=00;start_type=ATG;rbs_motif=GGA/GAG/AGG;rbs_spacer=5-10bp;gc_cont=0.406	[NiFe] Group 1e
Alum_Rock_MS11_biofilm_2_scaffold_624_6 # 4439 # 6178 # 1 # ID=123_6;partial=00;start_type=ATG;rbs_motif=AGGAG/GGAGG;rbs_spacer=11-12bp;gc_cont=0.562	[NiFe] Group 1e
Alum_Rock_MS11_biofilm_2_scaffold_845_5 # 2762 # 4501 # 1 # ID=114_5;partial=00;start_type=ATG;rbs_motif=AGGAG;rbs_spacer=5-10bp;gc_cont=0.578	[NiFe] Group 1e
ar11r2_scaffold_10200_1 # 2 # 1129 # 1 # ID=9_1;partial=10;start_type=Edge;rbs_motif=None;rbs_spacer=None;gc_cont=0.607	[NiFe] Group 1e
ar11r2_scaffold_12_45 # 57833 # 59560 # 1 # ID=50_45;partial=00;start_type=ATG;rbs_motif=GGAG/GAGG;rbs_spacer=5-10bp;gc_cont=0.532	[NiFe] Group 1e
ar11r2_scaffold_11394_1 # 80 # 931 # -1 # ID=275_1;partial=00;start_type=ATG;rbs_motif=GGAG/GAGG;rbs_spacer=5-10bp;gc_cont=0.538	[NiFe] Group 1e
ar11r2_scaffold_42738_1 # 2 # 364 # 1 # ID=403_1;partial=10;start_type=Edge;rbs_motif=None;rbs_spacer=None;gc_cont=0.562	[NiFe] Group 1e
Alum_Rock_MS4_0.2_scaffold_2164_4 # 640 # 2391 # -1 # ID=15_4;partial=00;start_type=ATG;rbs_motif=None;rbs_spacer=None;gc_cont=0.551	[NiFe] Group 1e
ar4r2_scaffold_3239_6 # 4243 # 5967 # 1 # ID=17_6;partial=00;start_type=ATG;rbs_motif=AGGAG;rbs_spacer=5-10bp;gc_cont=0.403	[NiFe] Group 1e
ar4r2_scaffold_1683_12 # 12384 # 14129 # 1 # ID=183_12;partial=00;start_type=ATG;rbs_motif=GGA/GAG/AGG;rbs_spacer=5-10bp;gc_cont=0.406	[NiFe] Group 1e
Alum_Rock_MS4_biofilm_2_scaffold_7346_12 # 11543 # 13288 # 1 # ID=45_12;partial=00;start_type=ATG;rbs_motif=GGA/GAG/AGG;rbs_spacer=5-10bp;gc_cont=0.406	[NiFe] Group 1e
ar4r2_scaffold_63_14 # 13282 # 15021 # 1 # ID=13_14;partial=00;start_type=ATG;rbs_motif=AGGAG/GGAGG;rbs_spacer=11-12bp;gc_cont=0.562	[NiFe] Group 1e
ar4r2_scaffold_19576_2 # 802 # 2523 # -1 # ID=380_2;partial=00;start_type=ATG;rbs_motif=GGAG/GAGG;rbs_spacer=5-10bp;gc_cont=0.540	[NiFe] Group 1e
AR_MS4_05142019_scaffold_46160_4 # 3333 # 4073 # 1 # ID=299_4;partial=01;start_type=ATG;rbs_motif=AGGAG;rbs_spacer=5-10bp;gc_cont=0.619	[NiFe] Group 2c
AR_MS4_05142019_scaffold_12224_9 # 5696 # 6559 # -1 # ID=304_9;partial=01;start_type=Edge;rbs_motif=None;rbs_spacer=None;gc_cont=0.686	[NiFe] Group 2c
AR_MS4_05142019_scaffold_2522_33 # 28615 # 29958 # 1 # ID=59_33;partial=00;start_type=ATG;rbs_motif=3Base/5BMM;rbs_spacer=13-15bp;gc_cont=0.394	[NiFe] Group 2d
tig00000463_segment0_1 # 2 # 295 # 1 # ID=64_1;partial=10;start_type=Edge;rbs_motif=None;rbs_spacer=None;gc_cont=0.395	[NiFe] Group 2d
Alum_Rock_MS11_bulk_scaffold_337_19 # 17488 # 18783 # -1 # ID=29_19;partial=00;start_type=ATG;rbs_motif=GGAG/GAGG;rbs_spacer=5-10bp;gc_cont=0.507	[NiFe] Group 2d
Alum_Rock_MS4_0.2_scaffold_107_33 # 28733 # 30076 # 1 # ID=32_33;partial=00;start_type=ATG;rbs_motif=3Base/5BMM;rbs_spacer=13-15bp;gc_cont=0.394	[NiFe] Group 2d
ar4r2_scaffold_7489_1 # 2 # 286 # 1 # ID=22_1;partial=10;start_type=Edge;rbs_motif=None;rbs_spacer=None;gc_cont=0.540	[NiFe] Group 2d
ar4r2_scaffold_33075_1 # 1 # 999 # -1 # ID=1_1;partial=11;start_type=Edge;rbs_motif=None;rbs_spacer=None;gc_cont=0.508	[NiFe] Group 2d
ar4r2_scaffold_23246_4 # 1044 # 1352 # -1 # ID=445_4;partial=01;start_type=Edge;rbs_motif=None;rbs_spacer=None;gc_cont=0.537	[NiFe] Group 2d
ar4r2_scaffold_8595_2 # 996 # 2198 # -1 # ID=436_2;partial=00;start_type=TTG;rbs_motif=AAAAAA;rbs_spacer=5bp;gc_cont=0.403	[NiFe] Group 2d
AR1-0.1_scaffold_435_8 # 8462 # 9691 # -1 # ID=198_8;partial=01;start_type=Edge;rbs_motif=None;rbs_spacer=None;gc_cont=0.403	[NiFe] Group 2d
AR1-0.1_scaffold_1528_8 # 6119 # 6847 # 1 # ID=238_8;partial=01;start_type=ATG;rbs_motif=3Base/5BMM;rbs_spacer=13-15bp;gc_cont=0.384	[NiFe] Group 2d
AR1-0.65_scaffold_397_12 # 9872 # 11215 # 1 # ID=9_12;partial=00;start_type=ATG;rbs_motif=3Base/5BMM;rbs_spacer=13-15bp;gc_cont=0.394	[NiFe] Group 2d
AR2-0.1_scaffold_1359_5 # 2592 # 3419 # 1 # ID=267_5;partial=01;start_type=ATG;rbs_motif=None;rbs_spacer=None;gc_cont=0.388	[NiFe] Group 2d
AR2-0.1_scaffold_437_8 # 8383 # 9096 # -1 # ID=562_8;partial=01;start_type=Edge;rbs_motif=None;rbs_spacer=None;gc_cont=0.413	[NiFe] Group 2d
AR2-0.65_scaffold_268_34 # 28942 # 30285 # 1 # ID=29_34;partial=00;start_type=ATG;rbs_motif=3Base/5BMM;rbs_spacer=13-15bp;gc_cont=0.394	[NiFe] Group 2d
AR_MS4_05142019_scaffold_21499_4 # 2205 # 3524 # 1 # ID=117_4;partial=00;start_type=ATG;rbs_motif=AGGAGG;rbs_spacer=5-10bp;gc_cont=0.628	[NiFe] Group 3b
AR_MS4_05142019_scaffold_3663_14 # 11614 # 12945 # 1 # ID=107_14;partial=00;start_type=ATG;rbs_motif=AGGAGG;rbs_spacer=5-10bp;gc_cont=0.529	[NiFe] Group 3b
AR_MS4_05142019_scaffold_1067_143 # 168489 # 169817 # -1 # ID=3_143;partial=00;start_type=ATG;rbs_motif=GGA/GAG/AGG;rbs_spacer=5-10bp;gc_cont=0.622	[NiFe] Group 3b
AR_MS4_05142019_scaffold_46_154 # 158569 # 159828 # 1 # ID=27_154;partial=00;start_type=ATG;rbs_motif=None;rbs_spacer=None;gc_cont=0.360	[NiFe] Group 3b
AR_MS4_05142019_scaffold_561_20 # 18337 # 19611 # 1 # ID=89_20;partial=00;start_type=ATG;rbs_motif=AGGAG;rbs_spacer=5-10bp;gc_cont=0.589	[NiFe] Group 3b
tig00000135_segment0_218 # 163791 # 164594 # -1 # ID=3_218;partial=00;start_type=ATG;rbs_motif=4Base/6BMM;rbs_spacer=13-15bp;gc_cont=0.596	[NiFe] Group 3b
tig00000135_segment0_219 # 164623 # 165570 # -1 # ID=3_219;partial=00;start_type=TTG;rbs_motif=GGxGG;rbs_spacer=5-10bp;gc_cont=0.586	[NiFe] Group 3b
Alum_Rock_MS11_biofilm_1_scaffold_335_6 # 4156 # 5460 # -1 # ID=38_6;partial=00;start_type=ATG;rbs_motif=GGAGG;rbs_spacer=5-10bp;gc_cont=0.608	[NiFe] Group 3b
Alum_Rock_MS11_biofilm_1_scaffold_43_59 # 74363 # 75667 # 1 # ID=20_59;partial=00;start_type=ATG;rbs_motif=GGAG/GAGG;rbs_spacer=5-10bp;gc_cont=0.653	[NiFe] Group 3b
ar11r2_scaffold_4388_8 # 7513 # 8445 # 1 # ID=320_8;partial=01;start_type=ATG;rbs_motif=GGAG/GAGG;rbs_spacer=5-10bp;gc_cont=0.442	[NiFe] Group 3b
Alum_Rock_MS4_biofilm_2_scaffold_6409_10 # 6919 # 8223 # 1 # ID=129_10;partial=00;start_type=GTG;rbs_motif=None;rbs_spacer=None;gc_cont=0.497	[NiFe] Group 3b
ar4r2_scaffold_1187_4 # 1268 # 2698 # 1 # ID=133_4;partial=00;start_type=ATG;rbs_motif=AGGAGG;rbs_spacer=5-10bp;gc_cont=0.591	[NiFe] Group 3b
ar4r2_scaffold_1715_1 # 1 # 174 # 1 # ID=53_1;partial=10;start_type=Edge;rbs_motif=None;rbs_spacer=None;gc_cont=0.552	[NiFe] Group 3b
ar4r2_scaffold_2464_4 # 2669 # 3931 # 1 # ID=52_4;partial=00;start_type=ATG;rbs_motif=TAA;rbs_spacer=11bp;gc_cont=0.356	[NiFe] Group 3b
ar4r2_scaffold_2464_4 # 2669 # 3931 # 1 # ID=52_4;partial=00;start_type=ATG;rbs_motif=TAA;rbs_spacer=11bp;gc_cont=0.356	[NiFe] Group 3b
ar4r2_scaffold_305_33 # 32481 # 33776 # 1 # ID=119_33;partial=00;start_type=ATG;rbs_motif=None;rbs_spacer=None;gc_cont=0.491	[NiFe] Group 3b
AR1-0.1_scaffold_3322_2 # 136 # 1398 # 1 # ID=16_2;partial=00;start_type=ATG;rbs_motif=TAA;rbs_spacer=11bp;gc_cont=0.378	[NiFe] Group 3b
AR1-0.1_scaffold_1410_5 # 2627 # 3922 # 1 # ID=15_5;partial=00;start_type=ATG;rbs_motif=None;rbs_spacer=None;gc_cont=0.490	[NiFe] Group 3b
AR1-0.65_scaffold_907_5 # 4754 # 5821 # 1 # ID=61_5;partial=01;start_type=ATG;rbs_motif=GGAGG;rbs_spacer=5-10bp;gc_cont=0.597	[NiFe] Group 3b
AR2-0.1_scaffold_446_9 # 7902 # 8576 # -1 # ID=89_9;partial=01;start_type=Edge;rbs_motif=None;rbs_spacer=None;gc_cont=0.342	[NiFe] Group 3b
AR2-0.1_scaffold_1472_4 # 1920 # 2336 # 1 # ID=101_4;partial=01;start_type=ATG;rbs_motif=None;rbs_spacer=None;gc_cont=0.506	[NiFe] Group 3b
AR2-0.65_scaffold_2375_3 # 1487 # 2761 # 1 # ID=130_3;partial=00;start_type=ATG;rbs_motif=GGAGG;rbs_spacer=5-10bp;gc_cont=0.589	[NiFe] Group 3b
AR2-0.65_scaffold_2797_2 # 1649 # 1807 # -1 # ID=192_2;partial=01;start_type=Edge;rbs_motif=None;rbs_spacer=None;gc_cont=0.547	[NiFe] Group 3b
AR_MS4_05142019_scaffold_7983_2 # 327 # 1676 # -1 # ID=122_2;partial=00;start_type=ATG;rbs_motif=GGAG/GAGG;rbs_spacer=5-10bp;gc_cont=0.608	[NiFe] Group 3c
AR_MS4_05142019_scaffold_6419_2|Alum_Rock_2019_MS4_RBG_13_Bathyarchaeota_59_9|Alum_Rock_2019_MS4 # 1369 # 2769 # -1	[NiFe] Group 3c
AR_MS4_05142019_scaffold_6675_3|Alum_Rock_2019_MS4_RBG_13_Bathyarchaeota_59_9|Alum_Rock_2019_MS4 # 749 # 1003 # -1	[NiFe] Group 3c
AR_MS4_05142019_scaffold_6675_4|Alum_Rock_2019_MS4_RBG_13_Bathyarchaeota_59_9|Alum_Rock_2019_MS4 # 982 # 2166 # -1	[NiFe] Group 3c
Alum_Rock_MS11_biofilm_1_scaffold_146_43 # 42520 # 44013 # 1 # ID=22_43;partial=00;start_type=ATG;rbs_motif=GGAGG;rbs_spacer=5-10bp;gc_cont=0.576	[NiFe] Group 3c
Alum_Rock_MS11_biofilm_1_scaffold_209_11 # 10468 # 11871 # -1 # ID=35_11;partial=00;start_type=ATG;rbs_motif=AGGAG;rbs_spacer=5-10bp;gc_cont=0.685	[NiFe] Group 3c
Alum_Rock_MS11_biofilm_1_scaffold_688_12 # 13007 # 14518 # -1 # ID=58_12;partial=00;start_type=ATG;rbs_motif=GGAG/GAGG;rbs_spacer=5-10bp;gc_cont=0.657	[NiFe] Group 3c
Alum_Rock_MS11_biofilm_2_scaffold_843_16 # 14774 # 16240 # -1 # ID=113_16;partial=00;start_type=ATG;rbs_motif=AGGAG;rbs_spacer=5-10bp;gc_cont=0.547	[NiFe] Group 3c
ar11r2_scaffold_4083_4 # 3668 # 4039 # 1 # ID=262_4;partial=01;start_type=ATG;rbs_motif=AGGA;rbs_spacer=5-10bp;gc_cont=0.505	[NiFe] Group 3c
ar11r2_scaffold_826_14 # 11412 # 12497 # -1 # ID=463_14;partial=01;start_type=Edge;rbs_motif=None;rbs_spacer=None;gc_cont=0.489	[NiFe] Group 3c
Alum_Rock_MS4_biofilm_2_scaffold_9365_3 # 1510 # 2976 # 1 # ID=58_3;partial=00;start_type=ATG;rbs_motif=AGGAG;rbs_spacer=5-10bp;gc_cont=0.513	[NiFe] Group 3c
AR_MS11_05142019_scaffold_2724_5 # 3095 # 4657 # -1 # ID=248_5;partial=00;start_type=ATG;rbs_motif=None;rbs_spacer=None;gc_cont=0.392	[NiFe] Group 3d
AR_MS4_05142019_scaffold_2560_2 # 620 # 2041 # 1 # ID=70_2;partial=00;start_type=ATG;rbs_motif=None;rbs_spacer=None;gc_cont=0.573	[NiFe] Group 3d
AR_MS4_05142019_scaffold_15420_4 # 2372 # 3685 # -1 # ID=173_4;partial=00;start_type=ATG;rbs_motif=AGGAGG;rbs_spacer=5-10bp;gc_cont=0.613	[NiFe] Group 3d
AR_MS4_05142019_scaffold_3_297 # 298334 # 299764 # -1 # ID=36_297;partial=00;start_type=ATG;rbs_motif=AGGAG;rbs_spacer=5-10bp;gc_cont=0.462	[NiFe] Group 3d
AR_MS4_05142019_scaffold_3933_2 # 467 # 1918 # -1 # ID=44_2;partial=00;start_type=ATG;rbs_motif=GGAG/GAGG;rbs_spacer=5-10bp;gc_cont=0.534	[NiFe] Group 3d
AR_MS4_05142019_scaffold_24548_1 # 2 # 1126 # -1 # ID=242_1;partial=10;start_type=ATG;rbs_motif=GGA/GAG/AGG;rbs_spacer=5-10bp;gc_cont=0.642	[NiFe] Group 3d
AR_MS4_05142019_scaffold_20814_6 # 4005 # 4442 # -1 # ID=398_6;partial=01;start_type=Edge;rbs_motif=None;rbs_spacer=None;gc_cont=0.671	[NiFe] Group 3d
AR_MS4_05142019_scaffold_17781_3 # 3401 # 4702 # 1 # ID=40_3;partial=00;start_type=ATG;rbs_motif=GGAG/GAGG;rbs_spacer=5-10bp;gc_cont=0.515	[NiFe] Group 3d
AR_MS4_05142019_scaffold_691_34 # 36434 # 37855 # 1 # ID=159_34;partial=00;start_type=GTG;rbs_motif=GGAGG;rbs_spacer=5-10bp;gc_cont=0.515	[NiFe] Group 3d
ar11r2_scaffold_221_13 # 14154 # 15716 # 1 # ID=210_13;partial=00;start_type=ATG;rbs_motif=None;rbs_spacer=None;gc_cont=0.393	[NiFe] Group 3d
Alum_Rock_MS11_biofilm_1_scaffold_895_9 # 8503 # 9963 # -1 # ID=75_9;partial=00;start_type=ATG;rbs_motif=TAAA;rbs_spacer=13bp;gc_cont=0.471	[NiFe] Group 3d
Alum_Rock_MS11_biofilm_1_scaffold_338_30 # 27466 # 28950 # -1 # ID=31_30;partial=00;start_type=ATG;rbs_motif=GGA/GAG/AGG;rbs_spacer=5-10bp;gc_cont=0.648	[NiFe] Group 3d
Alum_Rock_MS11_biofilm_2_scaffold_358_10 # 8283 # 9704 # 1 # ID=103_10;partial=00;start_type=ATG;rbs_motif=None;rbs_spacer=None;gc_cont=0.573	[NiFe] Group 3d
Alum_Rock_MS11_biofilm_2_scaffold_629_5 # 5074 # 6528 # 1 # ID=74_5;partial=00;start_type=ATG;rbs_motif=AATAA;rbs_spacer=7bp;gc_cont=0.375	[NiFe] Group 3d
Alum_Rock_MS11_biofilm_2_scaffold_8069_5 # 3263 # 4687 # 1 # ID=570_5;partial=00;start_type=ATG;rbs_motif=GGA/GAG/AGG;rbs_spacer=5-10bp;gc_cont=0.477	[NiFe] Group 3d
ar11r2_scaffold_5408_1 # 3 # 1061 # 1 # ID=179_1;partial=10;start_type=Edge;rbs_motif=None;rbs_spacer=None;gc_cont=0.441	[NiFe] Group 3d
ar11r2_scaffold_498_18 # 18631 # 19482 # 1 # ID=184_18;partial=01;start_type=ATG;rbs_motif=AATAA;rbs_spacer=7bp;gc_cont=0.352	[NiFe] Group 3d
ar11r2_scaffold_850_1 # 2 # 589 # 1 # ID=208_1;partial=10;start_type=Edge;rbs_motif=None;rbs_spacer=None;gc_cont=0.412	[NiFe] Group 3d
ar11r2_scaffold_40_32 # 43854 # 45338 # 1 # ID=10_32;partial=00;start_type=ATG;rbs_motif=AGGAG;rbs_spacer=5-10bp;gc_cont=0.526	[NiFe] Group 3d
ar4r2_scaffold_466_25 # 18810 # 20294 # -1 # ID=149_25;partial=00;start_type=ATG;rbs_motif=GGAG/GAGG;rbs_spacer=5-10bp;gc_cont=0.370	[NiFe] Group 3d
ar4r2_scaffold_1206_7 # 4474 # 6036 # -1 # ID=34_7;partial=00;start_type=ATG;rbs_motif=None;rbs_spacer=None;gc_cont=0.392	[NiFe] Group 3d
Alum_Rock_MS4_biofilm_2_scaffold_1190_12 # 10242 # 11651 # -1 # ID=2_12;partial=00;start_type=ATG;rbs_motif=GGA/GAG/AGG;rbs_spacer=5-10bp;gc_cont=0.465	[NiFe] Group 3d
Alum_Rock_MS4_biofilm_2_scaffold_1994_6 # 7698 # 9260 # 1 # ID=67_6;partial=00;start_type=ATG;rbs_motif=None;rbs_spacer=None;gc_cont=0.393	[NiFe] Group 3d
ar4r2_scaffold_718_15 # 13912 # 15321 # 1 # ID=38_15;partial=00;start_type=ATG;rbs_motif=GGA/GAG/AGG;rbs_spacer=5-10bp;gc_cont=0.464	[NiFe] Group 3d
ar4r2_scaffold_23_13 # 11928 # 13349 # -1 # ID=6_13;partial=00;start_type=ATG;rbs_motif=None;rbs_spacer=None;gc_cont=0.572	[NiFe] Group 3d
ar4r2_scaffold_872_17 # 14706 # 16160 # -1 # ID=59_17;partial=00;start_type=ATG;rbs_motif=AATAA;rbs_spacer=7bp;gc_cont=0.375	[NiFe] Group 3d
ar4r2_scaffold_1132_6 # 3575 # 5062 # -1 # ID=239_6;partial=00;start_type=ATG;rbs_motif=GGA/GAG/AGG;rbs_spacer=5-10bp;gc_cont=0.522	[NiFe] Group 3d
AR1-0.65_scaffold_315_12 # 13540 # 14994 # 1 # ID=56_12;partial=00;start_type=ATG;rbs_motif=AATAA;rbs_spacer=7bp;gc_cont=0.388	[NiFe] Group 3d
AR2-0.65_scaffold_434_5 # 5260 # 6714 # 1 # ID=146_5;partial=00;start_type=ATG;rbs_motif=AATAA;rbs_spacer=7bp;gc_cont=0.375	[NiFe] Group 3d
AR_MS4_05142019_scaffold_5187_1 # 85 # 528 # -1 # ID=240_1;partial=00;start_type=GTG;rbs_motif=GGA/GAG/AGG;rbs_spacer=5-10bp;gc_cont=0.642	[NiFe] Group 4a
AR_MS4_05142019_scaffold_10571_4 # 2698 # 3192 # -1 # ID=50_4;partial=00;start_type=ATG;rbs_motif=GGAG/GAGG;rbs_spacer=5-10bp;gc_cont=0.499	[NiFe] Group 4a
AR_MS4_05142019_scaffold_1655_11 # 9775 # 10260 # 1 # ID=9_11;partial=00;start_type=ATG;rbs_motif=AGGAGG;rbs_spacer=3-4bp;gc_cont=0.630	[NiFe] Group 4a
AR_MS4_05142019_scaffold_1975_50 # 51993 # 53732 # -1 # ID=20_50;partial=00;start_type=ATG;rbs_motif=AGGA;rbs_spacer=5-10bp;gc_cont=0.453	[NiFe] Group 4a
AR_MS4_05142019_scaffold_74_105 # 93511 # 93969 # 1 # ID=9_105;partial=00;start_type=ATG;rbs_motif=AGxAGG/AGGxGG;rbs_spacer=5-10bp;gc_cont=0.523	[NiFe] Group 4a
tig00003396_segment0_10 # 8726 # 9790 # -1 # ID=179_10;partial=00;start_type=ATG;rbs_motif=None;rbs_spacer=None;gc_cont=0.451	[NiFe] Group 4a
tig00003396_segment0_11 # 9763 # 10464 # -1 # ID=179_11;partial=00;start_type=ATG;rbs_motif=AGGA;rbs_spacer=5-10bp;gc_cont=0.453	[NiFe] Group 4a
Alum_Rock_MS11_biofilm_1_scaffold_0_78 # 106049 # 106525 # 1 # ID=6_78;partial=00;start_type=ATG;rbs_motif=GGAGG;rbs_spacer=5-10bp;gc_cont=0.675	[NiFe] Group 4a
Alum_Rock_MS11_biofilm_2_scaffold_10703_2 # 1636 # 1983 # 1 # ID=197_2;partial=00;start_type=ATG;rbs_motif=TAAAAA;rbs_spacer=10bp;gc_cont=0.428	[NiFe] Group 4a
Alum_Rock_MS11_bulk_scaffold_2430_8 # 5793 # 6137 # 1 # ID=197_8;partial=00;start_type=ATG;rbs_motif=GGA/GAG/AGG;rbs_spacer=5-10bp;gc_cont=0.496	[NiFe] Group 4a
ar11r2_scaffold_4694_3 # 2635 # 2982 # 1 # ID=9_3;partial=00;start_type=ATG;rbs_motif=TAAAAA;rbs_spacer=10bp;gc_cont=0.428	[NiFe] Group 4a
Alum_Rock_MS4_0.2_scaffold_891_3 # 2213 # 3952 # 1 # ID=83_3;partial=00;start_type=ATG;rbs_motif=AGGA;rbs_spacer=5-10bp;gc_cont=0.453	[NiFe] Group 4a
ar4r2_scaffold_322_35 # 38586 # 39158 # 1 # ID=2_35;partial=00;start_type=ATG;rbs_motif=None;rbs_spacer=None;gc_cont=0.332	[NiFe] Group 4a
ar4r2_scaffold_233_56 # 43446 # 44012 # -1 # ID=6_56;partial=00;start_type=ATG;rbs_motif=GGA/GAG/AGG;rbs_spacer=5-10bp;gc_cont=0.455	[NiFe] Group 4a
ar4r2_scaffold_5047_4 # 2562 # 2906 # -1 # ID=119_4;partial=00;start_type=ATG;rbs_motif=AGxAGG/AGGxGG;rbs_spacer=5-10bp;gc_cont=0.499	[NiFe] Group 4a
ar4r2_scaffold_12351_3 # 1768 # 2325 # 1 # ID=372_3;partial=01;start_type=ATG;rbs_motif=AGGA;rbs_spacer=5-10bp;gc_cont=0.461	[NiFe] Group 4a
ar4r2_scaffold_4044_3 # 2061 # 2408 # 1 # ID=133_3;partial=00;start_type=ATG;rbs_motif=TAAAAA;rbs_spacer=10bp;gc_cont=0.431	[NiFe] Group 4a
AR1-0.1_scaffold_603_4 # 2463 # 4202 # 1 # ID=52_4;partial=00;start_type=ATG;rbs_motif=AGGA;rbs_spacer=5-10bp;gc_cont=0.453	[NiFe] Group 4a
AR1-0.65_scaffold_46_4 # 2457 # 4196 # 1 # ID=80_4;partial=00;start_type=ATG;rbs_motif=AGGA;rbs_spacer=5-10bp;gc_cont=0.453	[NiFe] Group 4a
AR2-0.1_scaffold_511_4 # 2549 # 4288 # 1 # ID=557_4;partial=00;start_type=ATG;rbs_motif=AGGA;rbs_spacer=5-10bp;gc_cont=0.453	[NiFe] Group 4a
AR2-0.65_scaffold_265_4 # 2560 # 4299 # 1 # ID=72_4;partial=00;start_type=ATG;rbs_motif=AGGA;rbs_spacer=5-10bp;gc_cont=0.453	[NiFe] Group 4a
AR_MS11_05142019_scaffold_4042_7 # 7178 # 7723 # 1 # ID=240_7;partial=01;start_type=ATG;rbs_motif=None;rbs_spacer=None;gc_cont=0.491	[NiFe] Group 4b
AR_MS11_05142019_scaffold_3005_15 # 11674 # 12162 # 1 # ID=355_15;partial=00;start_type=ATG;rbs_motif=None;rbs_spacer=None;gc_cont=0.499	[NiFe] Group 4b
AR_MS11_05142019_scaffold_2270_8 # 9592 # 10377 # -1 # ID=60_8;partial=00;start_type=ATG;rbs_motif=GGA/GAG/AGG;rbs_spacer=5-10bp;gc_cont=0.368	[NiFe] Group 4b
AR_MS11_05142019_scaffold_14753_2 # 1108 # 1596 # -1 # ID=444_2;partial=00;start_type=ATG;rbs_motif=None;rbs_spacer=None;gc_cont=0.309	[NiFe] Group 4b
AR_MS4_05142019_scaffold_703_13 # 8391 # 8906 # 1 # ID=97_13;partial=00;start_type=ATG;rbs_motif=AGGA/GGAG/GAGG;rbs_spacer=11-12bp;gc_cont=0.560	[NiFe] Group 4b
AR_MS4_05142019_scaffold_6925_2 # 1333 # 2295 # -1 # ID=78_2;partial=00;start_type=GTG;rbs_motif=GGA/GAG/AGG;rbs_spacer=5-10bp;gc_cont=0.536	[NiFe] Group 4b
AR_MS4_05142019_scaffold_6925_3 # 2302 # 3012 # -1 # ID=78_3;partial=00;start_type=ATG;rbs_motif=AGGA/GGAG/GAGG;rbs_spacer=11-12bp;gc_cont=0.556	[NiFe] Group 4b
AR_MS4_05142019_scaffold_19644_1 # 47 # 595 # -1 # ID=695_1;partial=00;start_type=TTG;rbs_motif=GGAG/GAGG;rbs_spacer=5-10bp;gc_cont=0.495	[NiFe] Group 4b
AR_MS4_05142019_scaffold_0_772 # 873768 # 874256 # -1 # ID=35_772;partial=00;start_type=ATG;rbs_motif=AGGAG;rbs_spacer=5-10bp;gc_cont=0.448	[NiFe] Group 4b
AR_MS4_05142019_scaffold_55_80 # 86470 # 86982 # 1 # ID=39_80;partial=00;start_type=ATG;rbs_motif=AGGA;rbs_spacer=5-10bp;gc_cont=0.481	[NiFe] Group 4b
AR_MS4_05142019_scaffold_5295_29 # 28087 # 28575 # -1 # ID=216_29;partial=00;start_type=ATG;rbs_motif=None;rbs_spacer=None;gc_cont=0.309	[NiFe] Group 4b
AR_MS4_05142019_scaffold_1076_12 # 11764 # 12243 # 1 # ID=6_12;partial=00;start_type=ATG;rbs_motif=AGGAG;rbs_spacer=5-10bp;gc_cont=0.446	[NiFe] Group 4b
AR_MS4_05142019_scaffold_138_29 # 30684 # 31163 # -1 # ID=13_29;partial=00;start_type=ATG;rbs_motif=GGA/GAG/AGG;rbs_spacer=5-10bp;gc_cont=0.300	[NiFe] Group 4b
AR_MS4_05142019_scaffold_526_15 # 10811 # 11344 # 1 # ID=178_15;partial=00;start_type=ATG;rbs_motif=None;rbs_spacer=None;gc_cont=0.311	[NiFe] Group 4b
AR_MS4_05142019_scaffold_3884_20 # 16931 # 17461 # -1 # ID=53_20;partial=00;start_type=ATG;rbs_motif=None;rbs_spacer=None;gc_cont=0.352	[NiFe] Group 4b
AR_MS4_05142019_scaffold_6013_30 # 28556 # 29341 # -1 # ID=12_30;partial=00;start_type=ATG;rbs_motif=GGA/GAG/AGG;rbs_spacer=5-10bp;gc_cont=0.368	[NiFe] Group 4b
AR_MS4_05142019_scaffold_1833_21 # 20860 # 21357 # -1 # ID=25_21;partial=00;start_type=ATG;rbs_motif=None;rbs_spacer=None;gc_cont=0.478	[NiFe] Group 4b
AR_MS4_05142019_scaffold_2_9 # 8089 # 8550 # 1 # ID=7_9;partial=00;start_type=ATG;rbs_motif=AGGAG;rbs_spacer=5-10bp;gc_cont=0.539	[NiFe] Group 4b
AR_MS4_05142019_scaffold_25_83 # 86913 # 88589 # 1 # ID=8_83;partial=00;start_type=ATG;rbs_motif=None;rbs_spacer=None;gc_cont=0.632	[NiFe] Group 4b
AR_MS4_05142019_scaffold_8431_6 # 4288 # 4767 # -1 # ID=208_6;partial=00;start_type=GTG;rbs_motif=AAA;rbs_spacer=15bp;gc_cont=0.452	[NiFe] Group 4b
tig00000392_segment0_7 # 2073 # 2606 # 1 # ID=39_7;partial=00;start_type=ATG;rbs_motif=None;rbs_spacer=None;gc_cont=0.311	[NiFe] Group 4b
Alum_Rock_MS11_biofilm_1_scaffold_256_25 # 23745 # 24266 # 1 # ID=33_25;partial=00;start_type=ATG;rbs_motif=AGGA;rbs_spacer=5-10bp;gc_cont=0.513	[NiFe] Group 4b
Alum_Rock_MS11_biofilm_1_scaffold_335_13 # 10747 # 11241 # -1 # ID=38_13;partial=00;start_type=ATG;rbs_motif=AGGAG/GGAGG;rbs_spacer=11-12bp;gc_cont=0.626	[NiFe] Group 4b
Alum_Rock_MS11_biofilm_2_scaffold_105_13 # 8391 # 8906 # 1 # ID=76_13;partial=00;start_type=ATG;rbs_motif=AGGA/GGAG/GAGG;rbs_spacer=11-12bp;gc_cont=0.560	[NiFe] Group 4b
Alum_Rock_MS11_biofilm_2_scaffold_471_13 # 14252 # 14773 # -1 # ID=95_13;partial=00;start_type=ATG;rbs_motif=GGAG/GAGG;rbs_spacer=5-10bp;gc_cont=0.533	[NiFe] Group 4b
Alum_Rock_MS11_biofilm_2_scaffold_151_8 # 6428 # 6889 # -1 # ID=58_8;partial=00;start_type=ATG;rbs_motif=TAA;rbs_spacer=3bp;gc_cont=0.335	[NiFe] Group 4b
Alum_Rock_MS11_biofilm_2_scaffold_3812_6 # 6223 # 6753 # -1 # ID=423_6;partial=00;start_type=GTG;rbs_motif=AGGAG;rbs_spacer=5-10bp;gc_cont=0.463	[NiFe] Group 4b
ar11r2_scaffold_2274_6 # 3750 # 4286 # -1 # ID=95_6;partial=00;start_type=ATG;rbs_motif=None;rbs_spacer=None;gc_cont=0.542	[NiFe] Group 4b
ar11r2_scaffold_9896_2 # 1032 # 1319 # -1 # ID=104_2;partial=00;start_type=GTG;rbs_motif=None;rbs_spacer=None;gc_cont=0.503	[NiFe] Group 4b
ar11r2_scaffold_7210_2 # 1253 # 1741 # -1 # ID=235_2;partial=00;start_type=ATG;rbs_motif=None;rbs_spacer=None;gc_cont=0.495	[NiFe] Group 4b
ar11r2_scaffold_698_7 # 4817 # 5278 # -1 # ID=122_7;partial=00;start_type=ATG;rbs_motif=TAA;rbs_spacer=3bp;gc_cont=0.335	[NiFe] Group 4b
ar11r2_scaffold_89_39 # 35138 # 35923 # 1 # ID=3_39;partial=00;start_type=ATG;rbs_motif=GGA/GAG/AGG;rbs_spacer=5-10bp;gc_cont=0.369	[NiFe] Group 4b
Alum_Rock_MS4_0.2_scaffold_164_16 # 15022 # 15573 # 1 # ID=60_16;partial=00;start_type=ATG;rbs_motif=None;rbs_spacer=None;gc_cont=0.491	[NiFe] Group 4b
Alum_Rock_MS4_0.2_scaffold_653_4 # 2648 # 3136 # -1 # ID=158_4;partial=00;start_type=ATG;rbs_motif=None;rbs_spacer=None;gc_cont=0.495	[NiFe] Group 4b
Alum_Rock_MS4_2.5_scaffold_108_12 # 7462 # 7998 # 1 # ID=73_12;partial=00;start_type=ATG;rbs_motif=AGGA/GGAG/GAGG;rbs_spacer=11-12bp;gc_cont=0.395	[NiFe] Group 4b
ar4r2_scaffold_596_4 # 2088 # 2549 # 1 # ID=65_4;partial=00;start_type=ATG;rbs_motif=None;rbs_spacer=None;gc_cont=0.387	[NiFe] Group 4b
Alum_Rock_MS4_biofilm_2_scaffold_371_18 # 14582 # 15367 # 1 # ID=101_18;partial=00;start_type=ATG;rbs_motif=GGA/GAG/AGG;rbs_spacer=5-10bp;gc_cont=0.369	[NiFe] Group 4b
ar4r2_scaffold_334_13 # 8392 # 8907 # 1 # ID=21_13;partial=00;start_type=ATG;rbs_motif=AGGA/GGAG/GAGG;rbs_spacer=11-12bp;gc_cont=0.560	[NiFe] Group 4b
ar4r2_scaffold_630_16 # 14364 # 14852 # -1 # ID=10_16;partial=00;start_type=ATG;rbs_motif=GGAG/GAGG;rbs_spacer=5-10bp;gc_cont=0.466	[NiFe] Group 4b
ar4r2_scaffold_945_24 # 23378 # 23929 # -1 # ID=295_24;partial=00;start_type=ATG;rbs_motif=AGGAG;rbs_spacer=5-10bp;gc_cont=0.493	[NiFe] Group 4b
ar4r2_scaffold_50836_2 # 320 # 808 # 1 # ID=319_2;partial=00;start_type=ATG;rbs_motif=None;rbs_spacer=None;gc_cont=0.499	[NiFe] Group 4b
ar4r2_scaffold_14_38 # 39231 # 39692 # 1 # ID=128_38;partial=00;start_type=ATG;rbs_motif=TAA;rbs_spacer=3bp;gc_cont=0.340	[NiFe] Group 4b
ar4r2_scaffold_7017_2 # 1148 # 1876 # -1 # ID=304_2;partial=00;start_type=ATG;rbs_motif=GGAG/GAGG;rbs_spacer=5-10bp;gc_cont=0.506	[NiFe] Group 4b
ar4r2_scaffold_73_59 # 65282 # 65830 # 1 # ID=90_59;partial=00;start_type=ATG;rbs_motif=TAAA;rbs_spacer=9bp;gc_cont=0.408	[NiFe] Group 4b
ar4r2_scaffold_254_39 # 35229 # 36014 # 1 # ID=78_39;partial=00;start_type=ATG;rbs_motif=GGA/GAG/AGG;rbs_spacer=5-10bp;gc_cont=0.369	[NiFe] Group 4b
AR1-0.1_scaffold_454_10 # 7546 # 8034 # -1 # ID=34_10;partial=00;start_type=ATG;rbs_motif=None;rbs_spacer=None;gc_cont=0.495	[NiFe] Group 4b
AR1-0.1_scaffold_471_2 # 146 # 697 # -1 # ID=57_2;partial=00;start_type=ATG;rbs_motif=AGGAG;rbs_spacer=5-10bp;gc_cont=0.493	[NiFe] Group 4b
AR1-0.1_scaffold_529_7 # 6625 # 7086 # 1 # ID=118_7;partial=00;start_type=ATG;rbs_motif=TAA;rbs_spacer=3bp;gc_cont=0.340	[NiFe] Group 4b
AR1-0.65_scaffold_67_34 # 26235 # 26771 # 1 # ID=248_34;partial=00;start_type=ATG;rbs_motif=AGGA/GGAG/GAGG;rbs_spacer=11-12bp;gc_cont=0.395	[NiFe] Group 4b
AR1-0.65_scaffold_276_18 # 15613 # 16101 # 1 # ID=250_18;partial=00;start_type=ATG;rbs_motif=None;rbs_spacer=None;gc_cont=0.497	[NiFe] Group 4b
AR1-0.65_scaffold_198_8 # 7325 # 7876 # -1 # ID=395_8;partial=00;start_type=ATG;rbs_motif=None;rbs_spacer=None;gc_cont=0.493	[NiFe] Group 4b
AR2-0.65_scaffold_59_34 # 26089 # 26625 # 1 # ID=33_34;partial=00;start_type=ATG;rbs_motif=AGGA/GGAG/GAGG;rbs_spacer=11-12bp;gc_cont=0.395	[NiFe] Group 4b
AR2-0.65_scaffold_504_20 # 16519 # 17007 # 1 # ID=252_20;partial=00;start_type=ATG;rbs_motif=None;rbs_spacer=None;gc_cont=0.497	[NiFe] Group 4b
AR2-0.65_scaffold_420_19 # 17724 # 18275 # 1 # ID=313_19;partial=00;start_type=ATG;rbs_motif=None;rbs_spacer=None;gc_cont=0.491	[NiFe] Group 4b
AR2-0.65_scaffold_52_38 # 39298 # 39759 # 1 # ID=20_38;partial=00;start_type=ATG;rbs_motif=TAA;rbs_spacer=3bp;gc_cont=0.377	[NiFe] Group 4b
AR_MS4_05142019_scaffold_32_74 # 62616 # 63695 # -1 # ID=7_74;partial=00;start_type=ATG;rbs_motif=AGGAG;rbs_spacer=5-10bp;gc_cont=0.544	[NiFe] Group 4e
Alum_Rock_MS11_biofilm_2_scaffold_1053_8 # 6385 # 7470 # -1 # ID=229_8;partial=00;start_type=ATG;rbs_motif=AAA;rbs_spacer=10bp;gc_cont=0.451	[NiFe] Group 4e
Alum_Rock_MS11_bulk_scaffold_2430_9 # 6134 # 7219 # 1 # ID=197_9;partial=00;start_type=ATG;rbs_motif=AGxAGG/AGGxGG;rbs_spacer=5-10bp;gc_cont=0.484	[NiFe] Group 4e
ar11r2_scaffold_13666_3 # 1697 # 2809 # -1 # ID=21_3;partial=00;start_type=ATG;rbs_motif=AGGA;rbs_spacer=5-10bp;gc_cont=0.465	[NiFe] Group 4e
ar11r2_scaffold_641_9 # 6813 # 7898 # -1 # ID=109_9;partial=00;start_type=ATG;rbs_motif=AAA;rbs_spacer=10bp;gc_cont=0.451	[NiFe] Group 4e
ar4r2_scaffold_54_172 # 142435 # 143520 # -1 # ID=63_172;partial=00;start_type=ATG;rbs_motif=GGA/GAG/AGG;rbs_spacer=5-10bp;gc_cont=0.467	[NiFe] Group 4e
ar4r2_scaffold_5047_3 # 1480 # 2565 # -1 # ID=119_3;partial=00;start_type=ATG;rbs_motif=GGAGG;rbs_spacer=5-10bp;gc_cont=0.515	[NiFe] Group 4e
ar4r2_scaffold_1205_16 # 19157 # 20242 # 1 # ID=53_16;partial=00;start_type=ATG;rbs_motif=GGA/GAG/AGG;rbs_spacer=5-10bp;gc_cont=0.457	[NiFe] Group 4e
AR_MS4_05142019_scaffold_47829_1 # 1 # 1302 # 1 # ID=121_1;partial=10;start_type=Edge;rbs_motif=None;rbs_spacer=None;gc_cont=0.680	[NiFe] Group 4f
AR_MS4_05142019_scaffold_190_20 # 17794 # 18270 # -1 # ID=73_20;partial=00;start_type=ATG;rbs_motif=GGA/GAG/AGG;rbs_spacer=5-10bp;gc_cont=0.386	[NiFe] Group 4f
AR_MS4_05142019_scaffold_6442_1 # 3 # 476 # -1 # ID=28_1;partial=00;start_type=ATG;rbs_motif=GGAG/GAGG;rbs_spacer=5-10bp;gc_cont=0.589	[NiFe] Group 4f
AR_MS4_05142019_scaffold_59696_5 # 2847 # 3272 # 1 # ID=157_5;partial=01;start_type=ATG;rbs_motif=None;rbs_spacer=None;gc_cont=0.505	[NiFe] Group 4f
AR_MS4_05142019_scaffold_4610_11 # 9760 # 10347 # 1 # ID=159_11;partial=00;start_type=ATG;rbs_motif=GGA/GAG/AGG;rbs_spacer=5-10bp;gc_cont=0.617	[NiFe] Group 4f
tig00003361_segment0_148 # 105690 # 106178 # -1 # ID=54_148;partial=00;start_type=ATG;rbs_motif=None;rbs_spacer=None;gc_cont=0.495	[NiFe] Group 4f
ar11r2_scaffold_105_21 # 20411 # 20848 # 1 # ID=34_21;partial=00;start_type=ATG;rbs_motif=None;rbs_spacer=None;gc_cont=0.461	[NiFe] Group 4f
Alum_Rock_MS4_2.5_scaffold_163_22 # 19167 # 20744 # 1 # ID=86_22;partial=00;start_type=ATG;rbs_motif=AGGAGG;rbs_spacer=5-10bp;gc_cont=0.388	[NiFe] Group 4f
Alum_Rock_MS4_biofilm_river_scaffold_3254_9 # 7209 # 7670 # 1 # ID=234_9;partial=00;start_type=ATG;rbs_motif=TAA;rbs_spacer=11bp;gc_cont=0.329	[NiFe] Group 4f
AR2-0.65_scaffold_724_8 # 6334 # 7002 # 1 # ID=59_8;partial=00;start_type=ATG;rbs_motif=GGAG/GAGG;rbs_spacer=5-10bp;gc_cont=0.644	[NiFe] Group 4f
AR_MS11_05142019_scaffold_1954_5 # 6138 # 6734 # -1 # ID=33_5;partial=00;start_type=ATG;rbs_motif=GGAGG;rbs_spacer=5-10bp;gc_cont=0.608	[NiFe] Group 4g
AR_MS4_05142019_scaffold_0_771 # 872594 # 873766 # -1 # ID=35_771;partial=00;start_type=ATG;rbs_motif=AGGA;rbs_spacer=5-10bp;gc_cont=0.522	[NiFe] Group 4g
AR_MS4_05142019_scaffold_10571_3 # 1503 # 2696 # -1 # ID=50_3;partial=00;start_type=ATG;rbs_motif=GGAGG;rbs_spacer=5-10bp;gc_cont=0.538	[NiFe] Group 4g
AR_MS4_05142019_scaffold_1655_12 # 10262 # 11455 # 1 # ID=9_12;partial=00;start_type=ATG;rbs_motif=GGAGG;rbs_spacer=5-10bp;gc_cont=0.652	[NiFe] Group 4g
AR_MS4_05142019_scaffold_1076_13 # 12256 # 13476 # 1 # ID=6_13;partial=00;start_type=ATG;rbs_motif=AGxAGG/AGGxGG;rbs_spacer=5-10bp;gc_cont=0.499	[NiFe] Group 4g
AR_MS4_05142019_scaffold_1466_21|Alum_Rock_2019_MS4_RBG_13_Bathyarchaeota_59_9|Alum_Rock_2019_MS4 # 17898 # 19091 # 1	[NiFe] Group 4g
AR_MS4_05142019_scaffold_2_10 # 8550 # 9740 # 1 # ID=7_10;partial=00;start_type=ATG;rbs_motif=AGGAG;rbs_spacer=5-10bp;gc_cont=0.631	[NiFe] Group 4g
AR_MS4_05142019_scaffold_8431_5 # 3067 # 4272 # -1 # ID=208_5;partial=00;start_type=ATG;rbs_motif=AATAA;rbs_spacer=15bp;gc_cont=0.473	[NiFe] Group 4g
AR_MS4_05142019_scaffold_74_106 # 93962 # 95143 # 1 # ID=9_106;partial=00;start_type=ATG;rbs_motif=GGAG/GAGG;rbs_spacer=5-10bp;gc_cont=0.542	[NiFe] Group 4g
ar11r2_scaffold_105_22 # 20862 # 22067 # 1 # ID=34_22;partial=00;start_type=ATG;rbs_motif=None;rbs_spacer=None;gc_cont=0.517	[NiFe] Group 4g
Alum_Rock_MS11_biofilm_1_scaffold_335_12 # 9594 # 10682 # -1 # ID=38_12;partial=00;start_type=ATG;rbs_motif=GGAG/GAGG;rbs_spacer=5-10bp;gc_cont=0.610	[NiFe] Group 4g
Alum_Rock_MS11_biofilm_1_scaffold_2209_6 # 3023 # 4669 # -1 # ID=217_6;partial=00;start_type=ATG;rbs_motif=GGAG/GAGG;rbs_spacer=5-10bp;gc_cont=0.566	[NiFe] Group 4g
Alum_Rock_MS11_biofilm_1_scaffold_0_79 # 106530 # 107729 # 1 # ID=6_79;partial=00;start_type=ATG;rbs_motif=AGGAG;rbs_spacer=5-10bp;gc_cont=0.650	[NiFe] Group 4g
Alum_Rock_MS11_biofilm_2_scaffold_255_9 # 7143 # 8789 # 1 # ID=90_9;partial=00;start_type=ATG;rbs_motif=GGAG/GAGG;rbs_spacer=5-10bp;gc_cont=0.566	[NiFe] Group 4g
ar11r2_scaffold_507_14 # 11464 # 12003 # 1 # ID=47_14;partial=00;start_type=GTG;rbs_motif=AGGAG;rbs_spacer=5-10bp;gc_cont=0.531	[NiFe] Group 4g
ar4r2_scaffold_31_72 # 77738 # 79384 # -1 # ID=20_72;partial=00;start_type=ATG;rbs_motif=GGAG/GAGG;rbs_spacer=5-10bp;gc_cont=0.566	[NiFe] Group 4g
ar4r2_scaffold_215_39 # 44497 # 45075 # -1 # ID=89_39;partial=00;start_type=ATG;rbs_motif=TAA;rbs_spacer=13bp;gc_cont=0.428	[NiFe] Group 4g
AR1-0.65_scaffold_50_49 # 50120 # 50863 # 1 # ID=47_49;partial=00;start_type=ATG;rbs_motif=None;rbs_spacer=None;gc_cont=0.496	[NiFe] Group 4g
AR2-0.1_scaffold_53_34 # 32923 # 33666 # 1 # ID=175_34;partial=00;start_type=ATG;rbs_motif=None;rbs_spacer=None;gc_cont=0.495	[NiFe] Group 4g
AR2-0.65_scaffold_58_49 # 50172 # 50915 # 1 # ID=51_49;partial=00;start_type=ATG;rbs_motif=None;rbs_spacer=None;gc_cont=0.496	[NiFe] Group 4g
